# Supplementary material for: Psychometric validation of the Italian Rehabilitation Complexity Scale-Extended version 13
Source: PLoS One. 2017 Oct 18;12(10):e0178453. doi: 10.1371/journal.pone.0178453 (PMC5646770; doi:10.1371/journal.pone.0178453)
Supplement: S1 Table — (XLSX) [file pone.0178453.s002.xlsx]

## Sheet: Database of the study
Variable Name:	StudyId	Age	Gender	Nos_Cat	RCS_C	RCS_R	RCS_N	RCS_M	RCS_TD	RCS_TI	RCS_E	RCS_Tot	BI	CIRS_SI	CIRS_CI	CIRS	Crit_01	Crit_02	Crit_03	Crit_04	Crit_05	Crit_06	Crit_07	Crit_08	Crit_09	Crit_10	Crit_11	Crit_12	Crit_13	Crit_14
Variable Label:	Unique subject ID code	Age	Gender	Nosological Category	RCS Domain Care	RCS Domain Risk	RCS Domain Nursing	RCS Domain Medical	RCS Domain Therapy Disciplines	RCS Domain Therapy Intensity	RCS Domain Equipment	RCS Total Score	Barthel Index	CIRS Severity Index	CIRS Comorbidity Index	CIRS Total Score	Admission Criteria
Variable Code:		years	1 - Female 2 - Male	0 -Cardiological 1 - Neurological 2 - Orthopedical	Score: 0 - 4	Score: 0 - 4	Score: 0 - 4	Score: 0 - 4	Score: 0 - 4	Score: 0 - 4	Score: 0 - 4	Score: 0 - 24	Score: 0 - 100	Mean of items 1-13	Number of Items ≥ 2	Score: 0 - 56	0 - Absent 1 - Present	0 - Absent 1 - Present	0 - Absent 1 - Present	0 - Absent 1 - Present	0 - Absent 1 - Present	0 - Absent 1 - Present	0 - Absent 1 - Present	0 - Absent 1 - Present	0 - Absent 1 - Present	0 - Absent 1 - Present	0 - Absent 1 - Present	0 - Absent 1 - Present	0 - Absent 1 - Present	0 - Absent 1 - Present
1	000-5	55.1869	2	0	0	0	1	2	1	2	0	6	70	0.92	5	15	1	0	1	1	0	0	0	0	1	1	0	0	0	0
2	001-R	78.8775	2	0	1	1	1	2	1	2	1	8	30	1.15	6	15	0	0	1	1	0	0	1	0	0	1	0	0	0	0
3	002-D	55.0828	2	0	0	0	1	2	1	2	0	6	90	1.15	6	15	0	0	1	1	0	0	0	0	1	0	0	0	0	0
4	003-J	62.4586	2	0	0	0	1	2	1	2	0	6	75	1.46	7	20	0	0	1	1	0	0	0	0	1	1	0	0	0	0
5	004-S	85.6865	2	0	1	0	1	2	1	2	0	7	55	1	4	13	0	0	1	1	0	1	0	0	1	1	0	0	0	0
6	005-K	71.7919	1	0	1	0	2	2	2	2	0	9	65	1.08	4	14	1	0	1	1	0	0	0	0	1	1	0	0	0	0
7	006-G	67.258	2	0	1	0	2	2	2	2	0	9	70	1.69	7	22	0	0	1	1	0	0	0	0	0	1	0	0	0	0
8	007-Y	69.0157	2	0	1	0	1	2	1	2	1	8	65	1.46	6	19	0	0	1	1	0	0	0	0	1	1	0	0	0	0
9	008-J	67.1841	2	0	0	0	2	2	2	2	0	8	75	1.54	6	20	0	0	1	1	0	0	0	0	1	1	0	0	0	0
10	009-S	58.308	2	0	0	0	2	2	2	2	0	8	100	1.15	4	15	0	0	1	1	0	0	1	0	1	1	0	0	0	0
11	00A-5	35.373	2	0	0	2	2	2	2	2	0	10	100	0.69	3	10	0	0	1	1	0	0	1	0	1	1	0	0	0	0
12	00B-6	57.7769	1	1	1	0	2	2	1	2	2	10	30	1.08	5	17	1	0	1	1	0	1	0	0	0	1	0	0	0	0
13	00C-D	39.8576	1	1	1	0	2	2	2	2	0	9	60	0.69	4	12	0	0	1	1	0	0	0	0	1	1	0	0	0	0
14	00D-9	66.2067	1	1	2	0	2	2	2	2	1	11	15	1.15	7	18	0	0	1	1	1	1	1	0	0	1	0	0	0	0
15	00E-C	65.7084	1	2	1	0	2	2	2	2	1	10	50	0.92	4	12	0	0	1	1	0	1	1	0	0	0	0	0	0	0
16	00F-5	77.8617	2	1	2	0	2	2	2	2	1	11	0	1.54	7	20	0	0	1	1	1	1	1	0	1	0	0	0	0	0
17	00G-6	71.6359	2	1	2	0	2	2	2	2	1	11	0	1.62	9	24	0	0	1	1	1	1	1	0	1	0	0	0	0	0
18	00H-Y	77.3005	1	1	1	0	1	2	2	2	1	9	55	1.15	6	18	0	0	1	1	0	1	1	0	1	1	0	0	0	0
19	00I-Z	64.9309	2	2	1	0	1	2	2	2	1	9	65	1.23	6	16	0	0	1	1	0	0	1	0	1	0	0	0	0	0
20	00J-S	83.4771	1	1	2	0	2	2	2	2	1	11	5	1.54	7	20	0	0	1	1	1	1	1	0	1	1	0	0	0	0
21	00K-V	63.5921	2	0	0	0	1	2	1	2	0	6	85	1.46	6	19	0	0	1	1	0	0	0	0	1	0	0	0	0	0
22	00L-R	62.475	2	0	1	0	1	2	2	2	0	8	55	1.62	6	21	0	0	1	1	0	1	0	0	1	1	0	0	0	0
23	00M-Y	79.8987	1	1	1	1	1	2	2	2	1	9	20	1.23	6	16	1	0	1	1	1	1	0	0	1	1	0	0	0	0
24	00N-Z	55.3402	2	0	0	0	1	2	1	2	0	6	85	1	3	13	0	0	1	1	0	0	0	0	0	1	0	0	0	0
25	00Q-K	53.4757	1	1	1	2	2	1	2	2	1	10	40	0.62	2	9	0	0	1	1	0	1	0	0	1	1	0	0	0	0
26	00R-6	59.1184	2	1	1	0	1	1	1	2	1	7	60	0.46	2	6	0	0	1	1	0	0	0	0	1	1	0	0	0	0
27	00S-N	66.5188	2	1	1	2	2	2	2	2	1	11	5	0.08	0	1	0	0	1	1	0	1	0	0	1	1	0	0	0	0
28	00T-J	76.9966	2	1	2	2	2	2	2	2	1	11	5	0.31	2	4	0	0	1	1	0	1	0	0	1	1	0	0	0	0
29	00U-C	68.7556	2	1	1	1	1	2	3	2	1	10	15	1.54	7	21	0	0	1	1	1	1	0	0	1	1	0	0	0	0
30	00W-R	79.154	1	1	1	1	1	2	2	2	1	9	35	1.38	5	18	0	0	1	1	0	0	0	0	1	1	0	0	0	0
31	00X-D	78.1766	1	2	1	0	1	1	1	2	1	7	55	0.62	2	9	0	0	1	1	0	0	0	0	1	0	0	0	0	0
32	00Y-Z	82.1109	1	2	1	0	1	1	1	2	1	7	25	0.85	2	11	0	0	1	1	0	1	1	0	1	1	0	0	0	0
33	00Z-2	64.2546	2	1	1	0	2	2	2	2	1	10	25	1.77	9	23	0	0	1	1	0	1	1	0	1	1	0	0	0	0
34	010-B	82.1903	1	0	2	0	2	2	2	2	1	11	30	1.85	8	24	0	0	1	1	0	1	0	0	1	1	0	0	0	0
35	011-X	76.8077	2	1	3	0	3	3	3	3	2	17	0	1.15	5	15	0	0	1	1	1	1	1	1	1	1	0	0	0	0
36	012-J	40.0411	2	1	0	0	2	2	2	2	1	9	70	0.85	4	11	0	0	1	1	0	0	0	0	1	1	1	0	0	0
37	013-Q	81.0979	1	0	2	0	2	2	2	2	1	11	15	0.92	3	12	0	0	1	1	0	1	1	0	1	1	0	0	0	0
38	014-Y	70.1246	2	0	0	0	2	2	2	2	1	9	75	1.08	6	17	0	0	1	1	0	0	1	0	1	1	0	0	0	0
39	015-R	76.23	2	0	0	1	1	2	2	2	1	9	65	1.46	5	19	0	0	1	1	0	0	0	0	1	0	0	0	0	0
40	016-M	65.9521	1	0	0	0	1	3	2	1	0	7	90	1.31	6	17	0	0	1	1	0	0	0	0	0	0	0	0	0	0
41	017-4	71.2361	2	0	1	0	1	2	2	2	1	9	75	1	5	15	0	0	1	1	0	0	0	0	0	1	0	0	0	0
42	018-Q	86.2177	2	0	2	0	2	2	2	2	1	11	10	2.46	11	35	0	0	1	1	0	1	1	0	1	1	0	0	0	0
43	019-Y	71.3265	2	0	0	1	2	2	2	2	0	9	80	1.38	5	18	1	0	1	1	0	0	0	0	1	1	0	0	0	0
44	01A-B	73.5387	2	1	1	0	2	2	2	2	0	9	65	1.15	5	15	0	0	1	1	0	1	0	1	1	1	0	0	0	0
45	01B-C	76.4052	1	1	3	0	3	3	3	2	2	16	0	2	10	29	0	0	1	1	0	1	1	1	1	1	0	0	0	0
46	01C-J	68	1	1	1	0	2	2	2	2	1	10	25	1.54	9	23	0	0	1	1	0	1	1	1	1	1	0	0	0	0
47	01E-I	69.1608	1	1	1	0	2	2	2	2	1	10	25	1.54	9	23	0	0	1	1	0	1	1	0	1	1	0	0	0	0
48	01F-B	72.8131	1	2	1	0	2	2	2	2	1	10	50	0.54	2	7	0	0	1	1	0	1	1	0	1	1	0	0	0	0
49	01G-C	78.3518	1	2	1	0	1	1	2	2	1	8	65	1.15	6	18	0	0	1	1	0	1	1	0	1	0	0	0	0	0
50	01H-4	80.2765	1	1	1	0	1	2	2	2	1	9	45	0.77	5	13	0	0	1	1	0	0	0	0	0	1	0	0	0	0
51	01I-5	66.7242	2	1	1	0	2	2	3	2	1	11	15	0.92	5	15	0	0	1	1	0	1	1	0	1	1	0	0	0	0
52	01J-Y	64.2409	1	2	1	0	1	2	2	2	1	9	60	0.69	4	12	0	0	1	1	0	1	0	0	1	1	0	0	0	0
53	01K-1	76.501	2	1	3	0	2	2	2	2	1	12	0	1.54	6	20	0	0	1	1	1	1	1	0	1	1	0	0	0	0
54	01L-X	51.729	2	0	0	0	2	2	2	2	0	8	100	1	4	13	0	0	1	1	0	0	0	0	1	1	0	0	0	0
55	01M-4	58.2533	2	0	1	0	2	2	2	2	0	9	15	1.31	5	17	1	0	1	1	0	1	0	0	1	1	0	0	0	0
56	01N-5	81.3854	2	1	1	0	2	2	2	2	1	10	15	1.69	7	22	0	0	1	1	1	1	1	0	1	1	0	0	0	0
57	01P-I	24.052	2	1	1	0	1	2	1	2	1	8	60	0.46	1	6	0	0	0	1	0	0	1	0	1	1	0	0	0	0
58	01Q-R	61.3224	1	1	3	0	3	2	2	2	2	14	0	2.31	10	33	0	0	1	1	1	1	1	1	0	1	0	0	0	0
59	01R-C	69.0897	2	0	1	0	2	2	1	2	0	8	85	1.08	6	17	0	0	1	1	0	0	0	0	1	1	0	0	0	0
60	01S-U	70.9596	1	0	1	0	2	2	1	2	0	8	85	1.08	5	17	0	0	1	1	0	0	0	0	1	1	0	0	0	0
61	01T-Q	57.5058	1	0	0	0	2	2	1	2	0	7	80	1.31	7	20	0	0	1	1	0	0	0	0	1	0	0	0	0	0
62	01U-I	85.5414	2	0	1	0	2	2	1	1	1	8	50	1.54	8	20	0	0	1	1	0	1	0	0	0	1	0	0	0	0
63	01V-R	79.3539	1	0	1	0	2	2	1	2	1	9	55	1.77	9	26	0	0	1	1	0	1	0	0	1	1	0	0	0	0
64	01W-X	79.718	2	0	0	0	2	2	1	2	0	7	90	1.38	7	21	0	0	1	1	0	0	0	0	0	1	0	0	0	0
65	01X-J	79.7372	1	0	1	0	2	2	1	1	1	8	65	1.62	9	23	0	0	1	1	0	0	0	0	1	0	0	0	0	0
66	01Y-5	85.3196	1	2	1	0	2	2	2	2	1	10	40	1.15	6	15	0	0	1	1	0	1	1	0	1	0	0	0	0	0
67	01Z-8	88.9199	2	1	1	0	2	2	2	2	1	10	10	1.62	9	24	0	1	1	1	0	1	1	0	1	1	0	0	0	0
68	020-L	68	1	1	2	0	2	2	2	2	1	11	5	2.38	10	32	0	0	1	1	1	1	1	0	1	1	0	0	0	0
69	021-7	62.5407	1	2	1	0	1	1	2	1	1	7	70	0.23	1	3	0	0	1	1	0	1	1	0	1	0	0	0	0	0
70	022-U	75.9535	1	2	1	0	2	2	2	2	1	10	50	2.08	11	27	0	0	1	1	0	1	1	0	1	1	0	0	0	0
71	023-0	89.9165	2	1	1	0	2	2	2	2	1	10	40	2.62	12	37	0	0	1	1	0	1	1	0	1	1	0	0	0	0
72	024-8	33.7659	1	1	1	0	2	2	2	2	1	10	55	1.38	6	18	0	0	1	1	0	1	0	0	1	1	0	0	0	0
73	025-1	75.77	2	2	2	0	2	2	2	2	1	11	20	2.08	10	30	0	0	1	1	0	1	1	0	1	1	0	0	0	0
74	026-X	83.7098	2	1	2	1	2	2	2	2	1	11	0	1.54	7	20	0	0	1	1	1	1	1	1	1	1	0	0	0	0
75	027-E	85.4867	2	2	1	0	1	2	2	2	1	9	60	1.62	7	21	0	0	1	1	0	1	1	0	1	1	0	0	1	0
76	028-0	61.4428	2	1	1	1	2	2	2	2	1	10	25	0.85	4	14	1	0	1	1	1	1	1	0	1	1	0	0	0	0
77	02A-L	54.9459	2	2	1	0	2	2	1	2	1	9	25	0.38	2	5	1	0	1	1	0	1	1	0	1	0	0	0	0	0
78	02B-M	74.8364	1	2	1	0	2	2	1	2	1	9	40	0.69	3	9	1	0	1	1	0	0	1	0	1	0	0	0	0	0
79	02C-U	61.0842	2	2	1	0	2	2	1	2	1	9	55	0.77	4	11	1	0	1	1	0	0	1	0	1	0	0	0	0	0
80	02D-Q	75.4278	1	2	1	0	2	2	1	2	1	9	20	0.77	3	11	0	0	1	1	0	0	0	0	1	0	0	0	0	0
81	02E-T	75.9425	1	2	2	0	2	2	1	2	1	10	30	1.23	6	16	0	0	1	1	0	0	1	0	1	0	0	0	0	0
82	02F-L	55.6496	1	2	2	0	2	2	1	2	1	10	30	0.46	2	6	0	0	1	1	0	1	1	0	1	0	0	0	0	0
83	02G-M	33.8754	1	2	1	0	2	2	1	2	1	9	55	0.23	2	6	1	0	1	1	0	1	1	0	1	0	0	0	0	0
84	02H-E	55.5236	2	2	1	0	2	2	1	2	1	9	55	0.46	2	6	0	0	1	1	0	0	1	0	1	0	0	0	0	0
85	02I-F	67.8193	2	2	2	0	2	2	1	2	1	10	30	0.92	5	13	1	0	1	1	0	0	1	0	1	0	0	0	0	0
86	02J-8	76.3203	2	1	4	1	2	2	2	2	1	13	50	0.92	4	13	0	0	1	1	0	1	1	0	0	1	0	0	0	0
87	02K-B	82.0342	2	1	2	1	2	2	2	2	1	11	25	1.08	4	14	0	0	1	1	1	1	0	0	1	1	0	0	0	0
88	02L-7	58.8583	2	1	1	0	2	3	3	3	1	13	25	1.31	6	18	0	0	1	1	0	1	1	0	1	1	0	0	0	0
89	02M-E	54.7187	1	2	1	0	2	2	1	2	1	9	40	1	5	13	1	0	1	1	0	0	1	0	1	0	0	0	0	0
90	02N-F	57.6318	2	1	0	0	1	3	2	3	0	9	95	1.31	6	17	0	0	1	1	0	0	1	0	1	1	0	0	0	0
91	02P-T	37.5414	2	2	1	0	2	2	2	2	1	10	65	0.69	4	12	1	0	1	1	0	1	1	0	1	1	0	0	0	0
92	02Q-1	71.6468	2	2	2	0	2	2	1	2	1	10	30	1.15	6	15	1	0	1	1	0	1	1	0	1	0	0	0	0	0
93	02R-M	62.3381	1	2	2	0	2	2	1	2	1	10	30	0.92	5	12	1	0	1	1	0	0	1	0	1	0	0	0	0	0
94	02S-4	76.8241	2	2	2	0	2	2	1	2	1	10	30	1.77	10	24	1	0	1	1	0	0	1	0	1	0	0	0	0	0
95	02T-0	81.191	1	2	2	0	2	2	2	2	1	11	10	1.08	6	15	0	0	1	1	0	1	1	0	1	0	0	0	0	0
96	02U-T	58.6092	2	2	2	0	2	2	1	2	1	10	30	0.69	3	9	1	0	1	1	0	0	1	0	1	1	0	0	0	0
97	02V-1	85.6728	1	2	2	0	2	2	1	2	1	10	25	1.15	7	16	0	0	1	1	0	1	1	0	1	0	0	0	0	0
98	02W-7	51.091	2	2	2	0	2	2	1	2	1	10	30	0.92	5	13	1	0	1	1	0	0	1	0	1	0	0	0	0	0
99	02X-U	76.3313	1	2	2	0	2	2	1	2	1	10	30	1.15	6	16	1	0	1	1	0	0	1	0	1	0	0	0	0	0
100	02Y-F	86.7379	1	1	2	0	2	2	1	2	1	10	25	1.31	7	18	0	0	1	1	0	0	1	0	1	1	0	0	0	0
101	02Z-I	73.9192	1	1	2	1	1	2	2	2	1	10	10	1.54	7	20	0	0	1	1	0	1	1	0	1	1	0	0	0	0
102	030-0	64.2409	1	2	2	0	2	2	1	2	1	10	30	1	6	14	1	0	1	1	0	0	1	0	1	0	0	0	0	0
103	031-L	73.3361	1	2	2	0	2	2	1	2	1	10	30	1	6	14	1	0	1	1	0	0	1	0	1	0	0	0	0	0
104	032-8	49.7577	1	2	2	0	2	2	1	2	1	10	30	0.92	5	13	0	0	1	1	0	1	1	0	1	0	0	0	0	0
105	033-E	52.449	2	2	2	0	2	2	1	2	1	10	30	1.08	6	14	0	0	1	1	0	0	1	0	1	0	0	0	0	0
106	034-M	57.9329	1	2	2	0	2	2	1	2	1	10	30	0.85	6	14	1	0	1	1	0	0	1	0	1	0	0	0	0	0
107	035-F	52.6954	2	2	2	0	2	2	1	2	1	10	30	0.62	3	8	1	0	1	1	0	0	1	0	1	0	0	0	0	0
108	036-B	24.7529	2	2	1	0	2	2	1	2	1	9	35	0.62	3	8	1	0	1	1	0	0	1	0	1	0	0	0	0	0
109	037-T	49.9411	1	2	2	0	2	2	1	2	1	10	30	0.92	5	13	0	0	1	1	0	0	1	0	1	0	0	0	0	0
110	039-M	51.2745	1	1	1	0	2	2	4	3	1	13	75	1	5	13	0	0	1	1	0	0	1	0	0	1	0	0	0	0
111	03A-0	54.8939	2	2	2	0	2	2	2	2	1	11	10	1.08	5	14	1	0	1	1	0	1	1	0	1	0	0	0	0	0
112	03B-1	54.9377	2	2	2	0	2	2	1	2	1	10	30	1.31	6	20	1	0	1	1	0	0	1	0	1	0	0	0	0	0
113	03C-8	56.6352	2	2	1	0	2	2	1	2	1	9	40	0.62	3	8	1	0	1	1	0	0	1	0	1	0	0	0	0	0
114	03D-4	64.8378	2	2	2	0	2	2	1	2	1	10	30	0.85	6	13	1	0	1	1	0	0	1	0	1	0	0	0	0	0
115	03E-7	43.0308	2	2	1	0	2	2	1	2	1	9	45	0.69	4	10	0	0	1	1	0	0	1	0	1	0	0	0	0	0
116	03F-0	64.1944	1	2	2	0	2	2	1	2	1	10	30	0.54	3	7	0	0	1	1	0	0	1	0	1	0	0	0	0	0
117	03G-1	74.0233	1	2	2	0	2	2	1	2	1	10	30	1	7	16	0	0	1	1	0	1	1	0	1	0	0	0	0	0
118	03H-T	71.9562	1	2	2	0	2	2	1	2	1	10	30	1.08	6	15	1	0	1	1	0	1	1	0	1	0	0	0	0	0
119	03I-U	46.9076	1	2	2	0	2	2	1	2	1	10	30	0.62	3	9	1	0	1	1	0	0	1	0	1	0	0	0	0	0
120	03J-M	53.0404	2	2	2	0	2	2	1	2	1	10	30	0.69	4	10	0	0	1	1	0	0	1	0	1	0	0	0	0	0
121	03K-Q	49.4867	1	2	2	0	2	2	1	2	1	10	30	0.85	5	12	1	0	1	1	0	1	1	0	1	0	0	0	0	0
122	03L-L	59.5236	1	2	2	0	2	2	1	2	1	10	30	0.85	4	12	1	0	1	1	0	0	1	0	1	0	0	0	0	0
123	03M-T	50.1081	1	2	1	0	2	2	1	2	1	9	45	0.54	3	7	1	0	1	1	0	0	1	0	1	0	0	0	0	0
124	03N-U	62.141	2	2	2	0	2	2	2	2	1	11	10	0.69	3	10	0	0	1	1	0	0	1	0	1	0	0	0	0	0
125	03P-7	62.4668	2	2	2	0	2	2	1	2	1	10	30	0.92	5	12	1	0	1	1	0	0	1	0	1	0	0	0	0	0
126	03Q-F	61.4784	2	2	2	0	2	2	1	2	1	10	30	0.85	4	11	1	0	1	1	0	0	1	0	1	0	0	0	0	0
127	03R-1	58.8309	2	2	1	0	2	2	1	2	1	9	45	0.69	4	10	1	0	1	1	0	0	1	0	1	0	0	0	0	0
128	03S-I	73.0815	2	2	2	0	2	2	1	2	1	10	30	1.23	6	17	1	0	1	1	0	0	1	0	1	0	0	0	0	0
129	03T-E	63.5866	2	2	1	0	2	2	1	2	1	9	45	1.23	7	17	1	0	1	1	0	0	1	0	1	0	0	0	0	0
130	03U-7	59.4661	1	2	2	0	2	2	1	2	1	10	30	1.08	5	15	0	0	1	1	0	0	1	0	1	0	0	0	0	0
131	03V-F	72.627	1	2	2	0	2	2	1	2	1	10	30	1.15	8	18	1	0	1	1	0	0	1	0	1	0	0	0	0	0
132	03W-L	77.6783	1	2	2	0	2	2	1	2	1	10	25	1.15	6	16	0	0	1	1	0	0	1	0	1	0	0	0	0	0
133	03X-8	71.4305	2	2	2	0	2	2	1	2	1	10	30	1.08	6	14	0	0	1	1	0	0	1	0	1	0	0	0	0	0
134	03Y-U	64.2984	1	2	1	0	2	2	1	2	1	9	30	0.69	3	10	0	0	1	1	0	0	1	0	1	0	0	0	0	0
135	03Z-X	69.2895	1	2	1	0	2	2	1	2	1	9	30	0.77	4	11	1	0	1	1	0	0	1	0	1	0	0	0	0	0
136	040-I	81.7659	1	1	1	1	2	2	2	2	1	10	45	0.46	2	6	0	0	1	1	0	1	1	0	0	0	0	0	0	0
137	041-4	58.2669	1	1	1	1	2	2	2	2	1	10	55	0.92	4	13	0	0	1	1	0	1	1	0	1	1	0	0	0	0
138	042-R	77.9521	2	1	2	3	2	2	2	2	1	12	25	1.38	5	18	0	0	1	1	0	1	0	0	1	1	0	0	0	0
139	043-X	69.2868	1	2	2	0	2	2	1	2	1	10	30	1.38	6	19	1	0	1	1	0	0	1	0	1	0	0	0	0	0
140	044-5	84.9582	1	2	2	0	2	2	1	2	1	10	25	1	4	14	1	0	1	1	0	1	1	0	1	0	0	0	0	0
141	045-Y	58.1656	2	2	1	0	2	2	1	2	1	9	45	0.92	5	12	1	0	1	1	0	0	1	0	1	0	0	0	0	0
142	046-U	50.1355	2	2	2	0	2	2	1	2	1	10	30	0.77	4	11	0	0	1	1	0	0	1	0	1	0	0	0	0	0
143	047-B	43.0883	2	2	2	0	2	2	1	2	1	10	30	0.62	3	9	1	0	1	1	0	0	1	0	1	0	0	0	0	0
144	048-X	66.8008	2	2	2	0	2	2	1	2	1	10	30	1.08	6	15	1	0	1	1	0	1	1	0	1	0	0	0	0	0
145	049-5	49.013	1	2	2	0	2	2	1	2	1	10	30	1	6	14	0	0	1	1	0	1	1	0	1	0	0	0	0	0
146	04A-I	65.5934	2	2	1	0	2	2	1	2	1	9	35	0.92	5	12	1	0	1	1	0	1	1	0	1	0	0	0	0	0
147	04B-J	75.8741	1	2	2	0	2	2	1	2	1	10	30	1.08	7	17	0	0	1	1	0	1	1	0	1	0	0	0	0	0
148	04C-R	43.6769	2	2	2	0	2	2	1	2	1	10	30	0.92	5	12	1	0	1	1	0	1	1	0	1	0	0	0	0	0
149	04D-M	46.8966	1	2	2	0	2	2	2	2	1	11	10	0.69	4	9	0	0	1	1	0	1	1	0	1	0	0	0	0	0
150	04E-Q	55.0746	2	1	0	1	1	2	2	2	0	8	100	1	5	14	0	0	0	1	0	0	1	0	1	1	0	0	0	0
151	04F-I	72.0301	1	2	1	0	2	2	1	2	1	9	30	1.15	6	15	0	0	1	1	0	1	1	0	1	0	0	0	0	0
152	04G-J	74.6283	1	1	2	0	2	2	2	2	1	11	35	1	5	15	0	0	1	1	1	1	1	0	1	1	0	0	0	0
153	04H-B	65.5852	1	2	2	0	2	2	1	2	1	10	20	1.15	6	16	1	0	1	1	0	1	1	0	1	1	0	0	0	0
154	04I-C	27.3265	2	2	2	0	2	2	1	2	1	10	30	0.54	3	8	1	0	1	1	0	1	1	0	1	0	0	0	0	0
155	04J-5	79.2909	2	2	2	0	2	2	2	2	1	11	10	1.38	7	19	1	0	1	1	0	1	1	0	1	1	0	0	0	0
156	04K-8	78.8994	1	1	2	2	2	2	2	2	1	11	30	1.62	7	22	0	0	1	1	1	1	1	0	1	1	0	0	0	0
157	04L-4	54.9952	2	1	0	1	1	2	3	2	0	9	90	1.15	5	15	0	0	1	1	0	0	1	0	1	1	0	0	0	0
158	04M-B	84.9035	2	1	2	3	2	3	3	2	2	15	0	1.77	7	26	0	0	1	1	1	1	1	0	1	1	0	0	0	0
159	04N-C	63.9836	1	1	1	1	2	2	3	2	1	11	5	2.46	11	35	0	0	1	1	0	1	1	0	1	1	0	0	0	0
160	04P-Q	76.7146	2	1	2	2	1	2	2	2	1	10	20	1.62	9	24	0	0	1	1	1	1	1	0	1	1	0	0	0	0
161	04Q-Y	91.321	2	1	2	2	2	2	3	2	1	12	0	3.08	13	44	0	0	1	1	1	1	1	0	1	1	0	0	0	0
162	04R-J	76.011	2	1	3	2	3	2	2	2	1	13	0	3.38	13	48	0	0	1	1	0	1	1	0	0	1	0	0	0	0
163	04S-1	62.9651	2	0	0	0	1	3	2	2	1	9	55	1.31	6	17	0	0	1	1	0	1	1	0	1	1	0	0	0	0
164	04T-X	76.5832	2	0	1	1	1	3	2	2	1	10	60	1.31	6	17	0	0	1	1	0	1	1	0	1	0	0	0	0	0
165	04U-Q	75.9973	2	0	1	1	1	3	2	2	1	10	70	1.23	6	16	0	0	1	1	0	0	1	0	1	1	0	0	0	0
166	04V-Y	76.7556	1	0	1	1	1	3	2	2	1	10	75	0.69	3	9	0	0	1	1	0	0	1	0	1	0	0	0	0	0
167	04W-4	62.2313	1	0	0	0	1	3	2	2	1	9	85	0.85	3	11	0	0	1	1	0	0	1	0	1	0	0	0	0	0
168	04X-R	61.0404	1	0	0	0	1	3	2	2	1	9	80	1.08	4	15	0	0	1	1	0	0	1	0	1	0	0	0	0	0
169	04Y-C	83.1869	2	0	1	1	1	3	2	2	1	10	60	1.08	7	17	0	0	1	1	0	1	1	0	1	0	0	0	0	0
170	04Z-F	42.0014	2	0	0	0	1	3	2	2	0	8	85	0.69	4	9	0	0	1	1	0	0	1	0	1	0	0	0	0	0
171	050-5	65.6071	2	0	1	1	1	3	2	2	1	10	70	1.08	4	14	0	0	1	1	0	0	1	0	1	0	0	0	0	0
172	051-R	56.1834	1	0	0	0	1	3	2	2	0	8	80	0.62	2	8	0	0	1	1	0	0	1	0	1	0	0	0	0	0
173	052-D	85.6126	1	0	1	1	1	3	2	2	1	10	60	0.69	2	9	0	0	1	1	0	0	1	0	1	1	0	0	0	0
174	053-J	74.4257	1	0	0	0	1	3	2	2	1	9	75	1.08	5	14	0	0	1	1	0	1	1	0	1	0	0	0	0	0
175	054-S	72.1697	2	2	1	0	2	2	2	2	0	9	75	1.15	4	15	0	0	1	1	0	1	1	0	1	0	0	0	0	0
176	055-K	76.1561	2	2	1	1	2	2	2	2	1	10	30	1.46	5	20	0	0	1	1	1	1	0	0	1	0	0	0	0	0
177	056-G	77.7878	2	2	1	0	2	2	2	2	1	10	60	1.15	5	15	0	0	1	1	0	1	1	0	1	0	0	0	0	0
178	057-Y	72.0356	2	2	1	0	2	2	2	2	1	10	55	1.31	5	18	0	0	1	1	0	1	0	0	1	0	0	0	0	0
179	058-J	75.3676	1	2	1	0	2	2	1	2	1	9	40	1.46	7	19	1	0	1	1	0	1	0	0	1	0	0	0	0	0
180	059-S	79.614	1	2	1	0	2	2	1	2	1	9	25	0.69	4	11	0	0	1	1	0	1	0	0	1	1	0	0	0	0
181	05A-5	77.0869	2	2	1	0	2	2	1	2	1	9	70	0.62	2	9	1	0	1	1	0	1	0	0	1	0	0	0	0	0
182	05B-6	79.2964	1	2	2	2	2	2	2	2	0	10	80	0.38	2	5	1	0	1	1	0	1	0	0	0	0	0	0	0	0
183	05C-D	88.4983	1	2	2	2	2	2	2	2	1	11	50	0.46	2	6	1	0	1	1	0	1	1	0	0	0	0	0	0	0
184	05D-9	34.3272	1	2	2	2	2	2	2	2	0	10	65	0.31	1	4	0	0	1	1	0	1	1	0	1	0	0	0	0	0
185	05E-C	37.6427	2	2	0	0	1	1	2	2	0	6	90	0.08	0	1	1	0	1	1	0	0	0	0	0	0	0	0	0	0
186	05F-5	90.2533	1	2	2	2	2	2	2	2	1	11	20	0.46	2	7	0	0	1	1	0	1	1	0	1	1	0	0	0	0
187	05G-6	84.6188	1	2	2	2	2	2	2	2	1	11	60	0.38	2	5	0	0	1	1	0	1	1	0	0	0	0	0	0	0
188	05H-Y	72.282	2	2	1	0	1	2	1	2	1	8	70	0.92	4	12	1	0	1	1	0	1	0	0	1	0	0	0	0	0
189	05I-Z	60.6626	1	2	1	0	1	2	1	2	1	8	90	0.54	3	9	1	0	1	1	0	0	0	0	1	0	0	0	0	0
190	05J-S	84.23	1	2	1	1	1	2	2	2	1	9	20	0.77	5	13	1	0	1	1	0	1	1	0	1	0	0	0	0	0
191	05K-V	73.0048	1	2	1	0	1	2	1	2	1	8	65	0.46	2	9	1	0	1	1	0	1	0	0	1	1	0	0	0	0
192	05L-R	72.3368	1	2	1	1	1	2	1	2	1	8	85	0.54	2	8	1	0	1	1	0	1	0	0	1	0	0	0	0	0
193	05M-Y	75.6715	1	2	1	0	1	2	2	2	1	9	80	0.69	3	10	1	0	1	1	0	1	1	0	1	1	0	0	0	0
194	05N-Z	80.0192	1	2	1	0	1	2	1	2	1	8	65	0.54	2	7	1	0	1	1	0	1	0	0	1	0	0	0	0	0
195	05P-C	87.258	2	2	2	2	2	2	3	1	1	11	15	1.85	7	25	0	0	1	1	0	1	0	0	1	1	0	0	0	0
196	05Q-K	63.7919	2	1	0	1	2	2	2	2	0	9	80	0.62	3	8	0	0	1	1	0	0	1	0	1	0	0	0	0	0
197	05R-6	65.076	2	1	2	2	2	2	3	2	1	12	5	1.77	9	27	0	0	1	1	0	0	0	0	1	0	0	0	0	0
198	05S-N	79.7016	1	2	1	1	2	2	2	2	1	10	55	1.15	5	15	0	0	1	1	0	0	0	0	1	0	0	0	0	0
199	05T-J	69.8973	2	1	1	1	2	2	2	2	1	10	50	1.15	6	18	0	0	1	1	0	1	0	0	0	0	0	0	0	0
200	05U-C	85.5031	1	2	1	1	2	2	2	2	1	10	55	0.85	4	11	0	0	1	1	0	0	0	0	1	0	0	0	0	0
201	05V-K	56.0383	2	1	1	1	2	2	3	2	1	11	35	1	4	13	0	0	1	1	0	1	1	0	1	1	0	0	0	0
202	05W-R	78.5051	2	0	1	2	1	3	2	2	1	11	40	0.69	1	9	0	0	1	1	0	1	1	0	1	0	0	0	0	0
203	05X-D	52.6954	2	0	0	0	2	2	2	2	0	8	85	0.23	1	4	0	0	1	1	0	0	1	0	1	0	0	0	0	0
204	05Y-Z	78.1602	2	0	0	0	1	3	2	2	0	8	90	0.77	4	10	0	0	1	1	0	0	1	0	1	1	0	0	0	0
205	05Z-2	75.5264	2	0	1	1	1	3	2	2	1	10	45	1.15	6	15	0	0	1	1	0	1	1	0	1	0	0	0	0	0
206	060-W	65.2101	1	0	0	1	1	3	2	2	0	9	15	0.62	2	8	0	0	1	1	0	0	1	0	1	0	0	0	0	0
207	061-H	63.9617	2	0	0	1	1	3	2	2	0	9	60	0.62	2	8	0	0	1	1	0	0	1	0	1	0	0	0	0	0
208	062-4	91.0992	1	0	2	2	2	2	2	4	1	13	50	1	5	15	0	0	1	1	0	1	1	0	1	1	0	0	0	0
209	063-A	85.1499	1	0	2	2	2	2	2	4	1	13	55	1	5	15	0	0	1	1	0	1	1	0	1	0	0	0	0	0
210	064-I	63.0637	1	0	0	0	2	2	2	2	0	8	70	1	5	15	0	0	1	1	0	1	1	0	1	0	0	0	0	0
211	065-B	74.1465	1	0	1	0	2	2	2	1	0	8	80	1	5	15	0	0	1	1	0	0	1	0	1	0	0	0	0	0
212	066-7	63.896	1	0	2	2	2	2	2	3	1	12	65	1	5	15	0	0	1	1	0	0	1	0	1	0	0	0	0	0
213	067-P	62.1602	1	0	0	0	2	2	2	2	0	8	90	1	5	15	0	0	1	1	0	0	1	0	1	0	0	0	0	0
214	068-A	70.8008	2	0	0	0	2	2	2	2	0	8	90	1	5	15	0	0	1	1	0	0	1	0	1	0	0	0	0	0
215	069-I	88.616	1	1	2	0	2	2	2	2	1	11	10	1.08	5	15	0	0	1	1	1	1	1	0	1	1	0	0	0	0
216	06A-W	69.2923	2	1	2	2	2	2	3	2	1	12	70	1	5	14	0	0	1	1	0	1	1	0	1	1	0	0	0	0
217	06B-X	68	1	1	2	0	2	2	3	2	1	12	43	0.54	3	9	0	0	1	1	0	0	1	0	1	1	0	0	0	0
218	06C-4	60.2136	2	1	2	2	2	2	2	2	2	12	45	1.46	8	22	0	0	1	1	1	1	1	1	1	1	0	0	0	0
219	06D-0	86.705	1	1	2	1	3	2	3	2	1	13	43	1.31	6	19	0	0	1	1	0	1	1	0	1	1	0	0	0	0
220	06E-3	54.7406	2	2	1	0	2	2	2	2	1	10	75	0.46	1	6	1	0	1	1	0	0	0	0	1	1	0	0	0	0
221	06F-W	62.8118	2	2	1	0	2	2	2	2	1	10	55	1	4	13	1	0	1	1	0	1	1	0	1	0	0	0	0	0
222	06G-X	79.2635	2	2	2	0	2	2	2	2	1	11	10	1.69	8	23	0	0	1	1	0	1	0	0	1	1	0	0	0	0
223	06H-P	90.1218	1	2	1	1	2	2	2	2	1	10	30	1.23	5	17	0	0	1	1	0	1	1	0	1	0	0	0	0	0
224	06I-Q	67.6879	1	2	1	0	2	2	2	2	1	10	55	1.31	5	19	1	0	1	1	0	1	1	0	1	0	0	0	0	0
225	06J-I	50.1985	2	2	1	0	1	2	2	2	1	9	85	0.38	2	5	1	0	1	1	0	0	1	0	1	0	0	0	0	0
226	06K-L	77.5578	1	2	1	1	1	2	3	2	1	10	10	0.77	5	12	1	0	1	1	0	1	0	1	1	1	0	0	0	0
227	06L-H	82.1164	1	2	2	2	2	2	2	2	1	11	35	0.62	5	10	0	0	1	1	0	1	0	0	1	1	0	0	0	0
228	06M-P	70.7077	1	1	2	2	2	2	3	2	2	13	25	0.85	3	12	0	0	1	1	1	1	1	0	0	1	0	0	0	0
229	06N-Q	64.3723	1	2	1	0	2	2	2	2	1	10	80	0.38	1	5	1	0	1	1	0	1	1	0	1	0	0	0	0	0
230	06P-3	76.0192	1	2	1	0	2	2	1	2	1	9	65	0.77	4	10	1	0	1	1	0	1	0	0	1	0	0	0	0	0
231	06Q-B	90.6749	2	1	2	1	2	2	2	2	1	11	15	1	5	15	0	0	1	1	0	1	0	0	1	1	0	0	0	0
232	06R-X	82.9185	1	2	1	0	1	2	1	2	1	8	70	0.54	2	7	1	0	1	1	0	1	0	0	1	0	0	0	0	0
233	06S-E	71.5756	1	2	1	0	1	2	1	2	1	8	45	0.77	3	10	1	0	1	1	0	1	0	0	1	1	0	0	0	0
234	06T-A	88.4298	1	1	1	1	2	2	3	2	1	11	10	1.23	7	18	0	0	1	1	0	1	1	1	1	1	0	0	0	0
235	06U-3	85.0376	1	2	2	2	2	2	2	2	1	11	15	0.62	3	8	0	0	1	1	0	1	1	0	1	1	0	0	0	0
236	06V-B	90.1684	1	2	2	0	2	2	1	2	1	10	10	1.31	8	18	1	0	1	1	0	1	0	0	1	1	0	0	0	0
237	06W-H	80.6899	1	2	1	0	2	2	2	2	1	10	70	0.92	5	13	1	0	1	1	0	1	1	0	1	1	0	0	0	0
238	06X-4	24.6845	1	2	1	0	2	2	2	2	1	10	85	0.31	1	4	1	0	1	1	0	0	1	0	1	1	0	0	0	0
239	06Y-Q	80.1068	1	2	1	0	2	2	1	2	1	9	5	0.77	5	12	1	0	1	1	0	0	0	0	1	1	0	0	0	0
240	06Z-T	68.167	1	1	2	2	2	2	2	2	1	11	30	2.69	12	39	0	0	1	1	0	1	0	0	1	1	0	0	0	0
241	070-R	61.4921	1	2	1	0	2	2	2	2	1	10	65	0.92	4	14	0	0	1	1	0	1	1	0	1	0	0	0	0	0
242	071-C	89.3005	1	2	1	0	2	2	1	2	1	9	10	1	5	15	1	0	1	1	0	1	0	0	1	1	0	0	0	0
243	072-Z	84.9528	1	2	2	0	2	2	1	2	1	10	15	1	5	13	1	0	1	1	0	1	0	0	1	1	0	0	0	0
244	073-5	53.6181	2	2	1	0	2	2	2	2	1	10	75	1	5	15	1	0	1	1	0	1	0	0	1	0	0	0	0	0
245	074-D	67.3292	2	2	1	1	3	2	3	2	2	13	25	2	11	27	0	0	1	1	0	1	1	0	1	1	0	0	0	0
246	075-6	75.6331	2	2	1	2	2	2	2	2	2	12	5	1.31	6	19	0	0	1	1	0	1	1	0	1	1	0	0	0	0
247	076-2	77.8015	2	1	1	0	2	2	2	2	2	11	40	1.08	4	15	1	0	1	1	0	1	0	0	1	0	0	0	0	0
248	077-J	74.8857	1	2	1	1	2	2	2	2	1	10	55	0.15	1	2	0	0	1	0	0	1	0	0	1	0	0	0	0	0
249	079-D	80.7858	2	1	2	2	2	2	2	2	2	12	5	2.92	13	41	0	0	1	1	0	1	1	0	1	1	0	0	0	0
250	07A-R	73.5031	2	1	2	1	2	3	3	2	1	13	5	1	5	15	0	0	1	1	1	1	1	0	1	1	0	0	0	0
251	07B-S	67.2991	1	1	2	2	2	2	2	2	1	11	5	2.46	12	35	0	0	1	1	0	1	1	1	1	1	0	0	0	0
252	07C-Z	74.8693	1	2	1	0	2	2	2	2	1	10	25	0.85	4	13	1	0	1	1	0	1	1	0	1	1	0	0	0	0
253	07D-V	80.731	1	2	1	0	2	2	2	2	1	10	30	1.15	7	15	1	0	1	1	0	1	1	0	1	1	0	0	0	0
254	07E-Y	75.7837	2	1	4	2	3	2	2	2	1	14	5	1	5	15	0	0	1	1	1	1	1	0	1	1	0	0	0	0
255	07F-R	52.9199	1	1	2	3	3	2	3	2	2	15	15	1	5	15	1	0	1	1	0	1	1	0	1	1	0	0	0	0
256	07G-S	73.4209	2	1	3	2	3	2	2	2	2	14	15	1.23	7	18	0	0	1	1	1	1	1	1	1	1	0	0	0	0
257	07H-J	77.6345	2	1	2	1	2	2	2	2	1	11	30	1.69	10	25	0	0	1	1	0	1	1	1	1	1	1	0	0	0
258	07I-K	69.3717	1	1	2	2	2	2	2	2	1	11	40	0.85	5	15	0	0	1	1	0	1	1	0	1	1	0	0	0	0
259	07J-D	58.0726	2	1	1	1	2	2	2	2	1	10	60	1	5	16	0	0	1	1	0	1	0	0	1	0	0	0	0	0
260	07K-G	47.9288	2	1	1	0	2	2	3	2	2	12	45	1.23	5	16	1	0	1	1	0	1	1	0	1	1	0	0	0	0
261	07L-C	74.5243	2	1	1	1	2	2	2	2	1	10	60	0.85	3	14	1	0	1	1	0	1	1	0	1	1	0	0	0	0
262	07M-J	46.5462	2	1	2	1	2	2	3	2	2	13	15	0.77	4	13	0	0	1	1	0	1	1	0	1	0	0	0	0	0
263	07N-K	68	2	2	1	1	2	2	2	2	2	11	45	1.46	6	19	0	0	1	1	0	1	0	0	1	1	0	0	0	0
264	07P-Y	70.4312	2	1	1	1	2	2	2	2	1	10	35	1	6	16	0	0	1	1	0	1	1	0	1	1	1	0	0	0
265	07Q-6	84.9199	2	1	1	1	2	2	3	2	1	11	25	0.92	4	15	0	0	1	1	0	1	0	0	1	1	0	0	0	0
266	07R-S	81.64	1	2	1	1	2	2	2	2	1	10	45	1.15	6	18	0	0	1	1	0	1	0	0	1	0	0	0	0	0
267	07S-9	79.7426	2	0	1	1	2	3	2	2	1	11	60	1	5	13	1	0	1	1	0	0	1	0	1	0	0	0	0	0
268	07T-5	76.0465	2	0	0	0	2	3	2	2	0	9	85	1	5	13	1	0	1	1	0	0	1	0	1	1	0	0	0	0
269	07U-Y	67.0007	2	0	1	1	2	3	2	2	1	11	55	0.77	4	10	0	0	1	1	0	0	1	0	1	1	0	0	0	0
270	07V-6	70.9021	2	0	1	1	2	3	2	2	1	11	70	1.31	6	18	1	0	1	1	0	0	1	0	1	0	0	0	0	0
271	07W-C	81.2019	2	0	1	1	2	3	2	2	1	11	45	1.15	5	15	0	0	1	1	0	0	1	0	1	0	0	0	0	0
272	07X-Z	71.666	2	0	0	1	2	3	2	2	1	11	70	1.46	7	19	1	0	1	1	0	0	1	0	1	0	0	0	0	0
273	07Y-K	61.5852	2	0	0	0	2	3	2	2	0	9	90	0.46	2	6	0	0	1	1	0	0	1	0	1	0	0	0	0	0
274	07Z-N	53.2923	2	0	0	0	2	3	2	2	0	9	90	1.31	6	17	0	0	1	1	0	0	1	0	1	1	0	0	0	0
275	080-Q	68.167	1	0	1	1	2	3	2	2	1	11	65	0.92	4	12	1	0	1	1	0	0	1	0	1	0	0	0	0	0
276	081-B	70.1027	2	0	0	0	2	3	2	2	1	10	90	1.23	5	16	1	0	1	1	0	0	1	0	1	0	0	0	0	0
277	082-Y	64.9884	2	0	1	1	2	3	2	2	1	11	65	1.08	5	14	0	0	1	1	0	1	1	0	1	0	0	0	0	0
278	083-4	64.1916	2	0	0	0	2	3	2	2	0	9	85	1.15	7	15	0	0	1	1	0	0	1	0	1	0	0	0	0	0
279	084-C	68.3422	1	0	0	0	2	3	2	2	0	9	80	1.08	5	14	0	0	1	1	0	0	1	0	1	1	0	0	0	0
280	085-5	70.2752	1	0	0	0	2	3	2	2	0	9	100	0.85	4	11	0	0	1	1	0	0	1	0	1	0	0	0	0	0
281	086-1	83.7426	1	1	2	3	2	2	3	2	1	13	35	2.08	7	28	0	0	1	1	0	1	1	1	1	1	0	0	0	0
282	087-I	71.1075	2	1	1	2	2	2	3	0	1	10	40	2.15	9	30	0	0	1	1	0	1	1	0	1	1	0	0	0	0
283	088-4	63.4251	1	0	0	1	2	3	2	2	1	11	60	1	4	13	0	0	1	1	0	1	1	0	1	0	0	0	0	0
284	089-C	48.794	2	0	0	1	2	3	2	2		10	75	0.54	1	7	0	0	1	1	0	0	1	0	1	1	0	0	0	0
285	08A-Q	86.5873	1	0	1	1	2	3	2	2	1	11	95	0.62	2	8	0	0	1	1	0	0	1	0	1	1	0	0	0	0
286	08B-R	63.77	2	0	0	0	2	3	2	2		9	90	0.38	1	6	0	0	1	1	0	0	1	0	1	1	0	0	0	0
287	08C-Y	77.6509	2	0	0	0	2	3	2	2		9	70	0.54	2	7	0	0	1	1	0	0	1	0	1	0	0	0	0	0
288	08D-U	78.1109	1	2	2	2	2	2	2	2	1	11	60	0.23	1	3	0	0	1	1	0	1	1	0	1	0	0	0	0	0
289	08E-X	83.2197	1	2	1	0	2	2	1	2	1	9	15	0.69	4	9	1	0	1	1	0	1	0	0	1	1	0	0	0	0
290	08F-Q	68.115	2	2	1	1	2	2	3	2	2	12	30	1.54	6	22	0	0	1	1	0	1	1	0	1	1	0	0	0	0
291	08G-R	68	1	1	2	2	2	2	2	2	1	11	35	0.85	5	13	0	0	1	1	0	1	1	0	1	1	0	0	0	0
292	08H-I	92.6051	2	1	2	3	3	3	3	3	1	16	10	1.92	9	28	0	0	1	1	1	1	1	0	1	1	0	0	0	0
293	08I-J	71.0418	1	1	3	1	3	2	2	2	1	13	0	0.77	4	14	0	0	1	1	1	1	1	0	1	0	0	0	0	0
294	08J-C	92.6653	1	1	2	3	3	2	3	2	1	14	0	2	9	29	1	0	1	1	0	1	1	0	1	1	0	0	0	0
295	08K-F	71.8138	1	2	1	0	2	2	2	2	1	10	35	1.15	6	16	1	0	1	1	0	1	1	0	1	1	0	0	0	0
296	08L-B	85.9713	1	2	2	1	2	2	1	2	1	10	25	0.69	4	11	1	0	1	1	0	1	0	1	1	1	0	0	0	0
297	08M-I	77.8207	1	2	1	1	2	2	1	2	1	9	15	1	5	15	1	0	1	1	0	1	0	0	1	1	0	0	0	0
298	08N-J	86.0589	1	2	1	0	2	2	1	2	1	9	55	0.46	2	6	1	0	1	1	0	1	1	0	1	0	0	0	0	0
299	08P-X	82.2943	1	2	2	0	2	2	2	2	1	11	10	0.92	5	13	1	0	1	1	0	1	1	0	1	0	0	0	0	0
300	08Q-5	68.501	1	2	1	0	2	2	2	2	1	10	70	0.69	2	9	1	0	1	1	0	0	1	0	1	0	0	0	0	0
301	08R-R	86.0151	2	2	1	2	2	2	2	2	1	11	10	1.38	6	20	1	0	1	1	1	1	1	0	1	1	0	0	0	0
302	08S-8	40.9391	2	2	1	0	2	2	2	2	1	10	70	0.77	4	11	0	0	1	1	0	0	0	0	1	1	0	0	0	0
303	08T-4	79.5264	1	2	2	2	2	2	2	2	1	11	20	1.92	10	26	0	0	1	1	0	1	0	0	1	0	0	0	0	0
304	08U-X	85.1116	1	2	2	1	2	2	2	2	1	11	5	0.69	4	12	1	0	1	1	0	1	1	1	1	1	0	0	0	0
305	08V-5	54.4805	2	1	2	0	2	2	2	2	1	11	10	1.62	6	24	0	0	1	1	1	1	1	1	1	1	0	0	0	0
306	08W-B	55.2717	1	1	1	1	2	3	3	2	1	12	20	1.15	5	16	1	0	1	1	0	1	1	0	1	1	0	0	0	0
307	08X-Y	82.538	1	1	4	1	2	2	2	2	1	13	0	1.15	5	18	0	0	1	1	0	1	1	0	1	1	0	0	0	0
308	08Y-J	84.4983	1	1	2	1	2	2	2	2	0	10	43	0.54	3	7	0	0	1	1	0	0	1	0	1	1	0	0	0	0
309	08Z-M	89.117	2	2	1	1	2	2	1	2	1	9	10	0.69	4	12	1	0	1	1	0	1	0	0	1	1	0	0	0	0
310	090-T	70.2341	1	2	2	2	2	2	2	2	2	12	15	0.69	4	10	0	0	1	1	0	1	0	0	1	1	0	0	0	0
311	091-E	79.0691	1	2	1	0	2	2	1	2	1	9	25	1	5	15	1	0	1	1	0	1	0	0	1	1	0	0	0	0
312	092-1	78.3901	1	2	1	0	2	2	2	2	1	10	30	0.85	4	13	1	0	1	1	0	1	1	0	1	1	0	0	0	0
313	093-7	80.2272	1	2	1	1	2	2	2	2	1	10	60	0.92	4	14	1	0	1	1	0	1	0	0	1	1	0	0	0	0
314	094-F	52.0958	2	0	0	0	2	3	2	2	1	10	90	1.15	6	15	0	0	1	1	0	0	1	0	1	1	0	0	0	0
315	095-8	76.2081	2	0	1	1	2	3	2	2	1	11	65	1.08	5	14	0	0	1	1	0	0	1	0	1	1	0	0	0	0
316	096-4	80.0602	2	0	1	1	2	3	2	2	1	11	80	1.38	7	18	0	0	1	1	0	0	1	0	1	1	0	0	0	0
317	097-L	47.2252	2	0	0	0	2	3	2	2		9	85	0.54	2	7	0	0	1	1	0	0	1	0	1	1	0	0	0	0
318	098-7	66.0452	2	0	0	0	2	3	2	2		9	100	0.23	2	5	0	0	1	1	0	0	1	0	1	1	0	0	0	0
319	099-F	65.3498	1	0	0	0	2	3	2	2		9	55	0.69	3	9	0	0	1	1	0	0	1	0	1	1	0	0	0	0
320	09A-T	79.384	2	0	1	1	2	3	2	2	1	11	50	1.15	5	15	0	0	1	0	0	1	1	0	1	1	0	0	0	0
321	09B-U	82.1793	1	0	1	1	2	3	3	2	1	12	30	0.92	4	13	0	0	1	1	0	1	1	0	1	1	0	0	0	0
322	09C-1	61.013	2	0	0	0	2	3	2	2		9	75	0.62	2	8	0	0	1	1	0	0	1	0	1	1	0	0	0	0
323	09D-X	89.7769	1	2	1	1	2	2	2	2	1	10	5	0.69	5	12	1	0	1	1	0	1	0	1	1	1	0	0	0	0
324	09E-0	45.5359	1	2	2	2	2	2	2	2	1	11	25	0.23	2	6	0	0	1	1	0	1	1	0	0	1	1	0	1	0
325	09F-T	70.4339	1	2	2	3	2	2	2	2	2	13	20	0.23	2	5	0	0	1	1	0	1	1	0	1	1	0	0	1	0
326	09G-U	78.5325	1	2	2	2	2	2	2	2	1	11	70	0.77	6	12	0	0	1	1	0	1	1	0	1	1	0	0	0	0
327	09H-L	85.7276	1	2	2	2	2	3	2	2	2	13	25	1.54	8	20	1	0	1	1	0	1	0	1	1	1	0	0	0	0
328	09I-M	83.77	1	1	2	2	2	2	2	2	0	10	55	0.62	3	10	0	0	1	1	0	1	0	0	1	1	0	0	0	0
329	09J-F	36.6105	2	1	2	1	2	2	3	2	1	12	20	0.77	3	10	0	0	1	1	0	1	1	0	1	1	0	0	0	0
330	09K-I	74.9843	1	2	2	1	2	2	3	2	1	12	35	1	5	17	0	0	1	1	0	1	1	0	1	1	0	0	0	0
331	09L-E	80.4271	1	2	2	1	2	2	2	2	1	11	50	0.69	3	12	0	0	1	1	0	1	0	0	1	1	0	0	0	0
332	09M-L	71.4962	1	1	1	1	2	2	2	2	1	10	40	1.08	5	17	1	0	1	1	0	1	1	0	1	1	0	0	0	0
333	09N-M	77.3388	2	2	1	1	2	2	2	2	1	10	55	0.62	3	8	0	0	1	1	0	1	0	0	1	0	0	0	0	0
334	09P-0	57.911	2	2	1	1	2	2	3	2	1	11	30	1.23	6	19	0	0	1	1	0	1	0	0	1	1	0	0	0	0
335	09Q-8	86.4285	1	2	1	2	2	2	2	1	1	10	20	0.85	3	11	0	0	1	1	0	1	1	0	1	1	0	0	0	0
336	09R-U	87.0938	1	2	1	2	2	2	2	2	1	11	40	0.69	2	9	0	0	1	1	0	1	0	0	1	1	0	0	0	0
337	09S-B	76.5038	2	1	1	1	1	2	2	2	1	9	60	0.62	3	8	0	0	1	1	0	1	0	0	1	1	0	0	0	0
338	09T-7	60.2957	2	1	2	1	2	2	3	2	1	12	5	1.15	6	18	0	0	1	1	0	1	1	0	1	1	0	0	0	0
339	09U-0	88.334	1	2	2	1	2	2	2	2	1	11	25	1.15	5	15	0	0	1	1	0	1	0	0	1	1	0	0	0	0
340	09V-8	87.0992	1	2	2	3	2	2	2	2	2	13	0	0.62	4	10	0	0	1	1	0	1	0	1	1	1	0	0	0	0
341	09W-E	71.9699	1	2	2	2	2	2	2	2	2	12	20	0.85	5	11	0	0	1	1	0	1	0	0	1	1	0	0	0	0
342	09X-1	79.8932	1	2	2	2	2	2	2	2	1	11	35	0.46	3	6	0	0	1	1	0	1	1	0	1	1	0	0	0	0
343	09Y-M	91.4579	1	2	2	2	2	2	1	2	2	11	5	0.62	4	10	0	0	1	1	0	1	0	0	1	1	0	0	0	0
344	09Z-Q	81.5277	2	2	2	1	2	2	1	2	1	10	10	1.15	7	18	1	0	1	1	0	1	0	0	1	1	0	0	0	0
345	0A0-0	73.0486	2	1	2	1	2	2	3	2	1	12	5	2.62	12	37	0	0	1	1	0	1	1	1	1	1	0	0	0	0
346	0A1-L	51.258	2	1	2	3	2	2	3	2	1	13	20	1	5	15	0	0	1	1	0	1	0	0	1	1	0	0	0	0
347	0A2-8	61.3498	2	1	2	2	2	2	2	2	2	12	5	1	5	15	0	0	1	1	1	1	1	0	1	1	0	0	0	0
348	0A3-E	70.2888	1	1	2	2	3	2	2	2	1	12	43	1.31	7	20	0	0	1	1	0	1	1	0	1	1	0	0	0	0
349	0A4-M	51.8823	2	1	2	2	3	3	3	2	1	14	0	2.15	10	31	0	0	1	1	0	1	1	1	1	1	1	0	0	0
350	0A5-F	80.4353	1	1	2	3	3	3	3	2	1	15	25	2.15	10	31	0	0	1	1	0	1	1	0	1	1	0	0	0	0
351	0A6-B	76.7228	2	1	2	2	3	3	2	2	2	14	5	1	5	15	0	0	1	1	0	1	1	1	1	1	0	0	0	0
352	0A7-T	81.5086	1	1	2	2	2	2	2	2	1	11	0	2.54	12	36	0	0	1	1	1	1	1	0	1	1	0	0	0	0
353	0A8-E	61.5195	2	1	2	1	2	2	3	2	1	12	35	1.23	5	19	0	0	1	1	0	1	1	0	1	1	0	0	0	0
354	0A9-M	94.0643	2	2	1	1	1	2	2	2	1	9	50	1.08	4	14	0	0	1	1	0	1	1	0	1	1	0	0	0	0
355	0AA-0	64.5613	1	2	2	0	2	2	1	2	1	10	30	1	6	16	0	0	1	1	0	1	1	0	0	1	0	0	0	0
356	0AB-1	66.1711	2	1	1	1	2	2	2	2	1	10	35	0.77	4	10	0	0	1	1	0	1	1	0	1	1	0	0	0	0
357	0AC-8	73.6728	1	1	1	1	2	2	2	2	1	10	50	0.92	4	12	0	0	1	1	0	1	1	0	1	0	0	0	0	0
358	0AD-4	51.6632	1	2	2	0	2	2	1	2	1	10	30	0.69	4	10	0	0	1	1	0	1	1	0	1	0	0	0	0	0
359	0AE-7	70.0589	2	2	2	0	2	2	1	2	1	10	30	0.77	3	11	1	0	1	1	0	1	1	0	1	0	0	0	0	0
360	0AF-0	69.755	2	2	2	0	2	2	1	2	1	10	30	0.77	4	11	0	0	1	1	0	1	1	0	1	0	0	0	0	0
361	0AG-1	50.9651	1	2	2	0	2	2	1	2	1	10	30	0.69	4	9	0	0	1	1	0	1	1	0	1	0	0	0	0	0
362	0AH-T	83.1951	2	2	2	0	2	2	1	2	1	10	30	0.92	5	12	1	0	1	1	0	1	1	0	1	0	0	0	0	0
363	0AI-U	73.4264	2	1	1	1	2	2	2	2	1	10	55	1.69	8	23	0	0	1	1	0	1	1	0	1	1	0	0	0	0
364	0AJ-M	78.2177	2	1	1	1	1	2	2	2	1	9	15	1.62	8	21	0	0	1	1	0	1	1	0	1	1	0	0	0	0
365	0AK-Q	58.6585	1	2	1	0	2	2	1	2	1	9	45	0.62	3	8	0	0	1	1	0	1	1	0	1	0	0	0	0	0
366	0AL-L	54.9624	1	2	2	0	2	2	1	2	1	10	30	0.85	4	11	0	0	1	1	0	1	1	0	1	0	0	0	0	0
367	0AM-T	57.4648	1	2	2	0	2	2	1	2	1	10	30	1.15	5	15	1	0	1	1	0	1	1	0	1	0	0	0	0	0
368	0AN-U	40.1834	1	2	2	0	2	2	1	2	1	10	30	0.54	3	7	1	0	1	1	0	1	1	0	1	0	0	0	0	0
369	0AP-7	52.4901	1	2	2	0	2	2	1	2	1	10	30	0.77	4	13	1	0	1	1	0	1	1	0	1	0	0	0	0	0
370	0AQ-F	66.3299	2	2	1	0	2	2	1	2	1	9	50	1.08	5	14	1	0	1	1	0	1	1	0	1	0	0	0	0	0
371	0AR-1	69.9959	1	2	2	0	2	2	1	2	1	10	30	0.69	4	9	1	0	1	1	0	1	1	0	1	0	0	0	0	0
372	0AS-I	66.4504	1	1	0	0	2	3	4	3	1	13	70	1.08	6	14	0	0	1	1	0	0	1	0	1	1	0	0	0	0
373	0AU-7	41.5907	2	2	1	0	2	2	1	2	1	9	45	1	4	13	1	0	1	1	0	1	1	0	1	0	0	0	0	0
374	0AV-F	65.473	1	2	2	0	2	2	2	2	1	11	10	1.08	6	14	1	0	1	1	0	1	1	0	1	0	0	0	0	0
375	0AW-L	52.9802	2	2	1	0	2	2	1	2	1	9	45	0.77	4	10	1	0	1	1	0	1	1	0	1	0	0	0	0	0
376	0AX-8	75.6249	1	1	2	0	2	2	1	2	1	10	25	1.46	9	21	0	0	1	1	0	1	1	0	1	0	0	0	0	0
377	0AY-U	82.8994	2	1	1	1	1	2	2	2	1	9	30	1.23	6	16	0	0	1	1	0	1	1	0	0	0	0	0	0	0
378	0AZ-X	59.321	1	2	2	0	2	2	1	2	1	10	30	0.77	4	10	1	0	1	1	0	1	1	0	1	0	0	0	0	0
379	0B0-B	42.7543	2	2	2	0	2	2	1	2	1	10	30	0.54	3	7	0	0	1	1	0	1	1	0	1	0	0	0	0	0
380	0B1-X	43.7591	2	2	1	0	2	2	1	2	1	9	40	0.69	4	9	1	0	1	1	0	1	1	0	1	1	0	0	0	0
381	0B2-J	70.6858	1	2	2	0	2	2	1	2	1	10	30	1	7	16	1	0	1	1	0	1	1	0	1	0	0	0	0	0
382	0B3-Q	42.9706	2	2	1	0	2	2	1	2	1	9	45	0.77	4	10	0	0	1	1	0	1	1	0	1	0	0	0	0	0
383	0B4-Y	80.011	2	2	1	0	2	2	1	2	1	9	45	1.08	7	17	1	0	1	1	0	1	1	0	1	0	0	0	0	0
384	0B5-R	63.3895	2	2	2	0	2	2	1	2	1	10	30	0.54	4	10	1	0	1	1	0	1	1	0	1	0	0	0	0	0
385	0B6-M	64.3559	2	2	2	0	2	2	1	2	1	10	25	0.77	4	10	1	0	1	1	0	1	1	0	1	1	0	0	0	0
386	0B7-4	60.4791	2	1	1	1	2	3	3	3	1	13	25	1.54	8	21	0	0	1	1	0	1	1	0	1	1	0	0	0	0
387	0B8-Q	79.102	1	2	2	0	2	2	1	2	1	10	25	1.23	8	19	0	0	1	1	0	1	1	0	1	1	0	0	0	0
388	0B9-Y	61.7112	1	2	2	0	2	2	1	2	1	10	30	0.69	4	9	1	0	1	1	0	1	1	0	1	0	0	0	0	0
389	0BA-B	76.2464	2	1	1	1	2	2	2	2	1	10	5	1.92	8	25	0	0	1	1	1	1	1	0	0	1	0	0	0	0
390	0BB-C	73.7084	1	2	2	0	2	2	1	2	1	10	25	1.38	9	21	1	0	1	1	0	1	1	0	1	0	0	0	0	0
391	0BC-J	67.2005	1	2	2	0	2	2	1	2	1	10	25	1.23	7	19	0	0	1	1	0	1	1	0	1	0	0	0	0	0
392	0BD-F	66.0397	1	2	2	0	2	2	1	2	1	10	30	0.92	6	15	1	0	1	1	0	1	1	0	1	0	0	0	0	0
393	0BE-I	72.9227	1	2	2	0	2	2	1	2	1	10	30	0.85	5	14	1	0	1	1	0	1	1	0	1	0	0	0	0	0
394	0BF-B	81.7358	1	2	2	0	2	2	1	2	1	10	30	1	6	16	1	0	1	1	0	1	1	0	1	0	0	0	0	0
395	0BG-C	53.41	1	2	2	0	2	2	1	2	1	10	30	0.62	4	11	1	0	1	1	0	1	1	0	1	0	0	0	0	0
396	0BH-4	80.9528	1	2	2	0	2	2	1	2	1	10	30	1	5	14	0	0	1	1	0	1	1	0	1	0	0	0	0	0
397	0BI-5	55.0472	2	1	1	0	1	1	3	3	2	11	45	1.38	7	19	0	0	1	1	0	1	1	0	0	1	0	0	0	0
398	0BJ-Y	55.7481	1	2	2	0	2	2	1	2	1	10	30	0.92	5	13	0	0	1	1	0	1	1	0	1	0	0	0	0	0
399	0BK-1	81.3196	1	2	1	1	1	1	2	2	1	8	60	0.92	4	12	0	0	1	1	0	1	0	0	1	1	0	0	0	0
400	0BL-X	67.1923	2	1	1	1	2	2	2	2	1	10	30	0.62	3	8	0	0	1	1	0	1	0	0	1	1	0	0	0	0
401	0BM-4	51.5346	1	1	0	1	2	1	4	3	2	13	90	1.08	6	17	0	0	0	1	0	0	1	0	1	1	0	0	0	0
402	0BN-5	63.0418	2	2	2	0	2	2	1	2	1	10	30	1.31	7	17	0	0	1	1	0	1	1	0	1	0	0	0	0	0
403	0BP-I	71.0281	1	2	2	0	2	2	2	2	1	11	25	1.08	5	15	1	0	1	1	0	1	1	0	1	0	0	0	0	0
404	0BQ-R	76.6598	1	2	2	0	2	2	1	2	1	10	30	0.92	4	13	1	0	1	1	0	1	1	0	1	0	0	0	0	0
405	0BR-C	50.9541	1	2	2	0	2	2	1	2	1	10	30	0.69	4	10	1	0	1	1	0	1	1	0	1	0	0	0	0	0
406	0BS-U	60.3422	1	2	2	0	2	2	1	2	1	10	30	1	6	16	1	0	1	1	0	1	1	0	1	0	0	0	0	0
407	0BT-Q	73.9439	1	2	2	0	2	2	1	2	1	10	25	1.15	6	16	1	0	1	1	0	1	1	0	1	0	0	0	0	0
408	0BU-I	72.1971	1	2	2	0	2	2	1	2	1	10	30	0.77	4	11	0	0	1	1	0	1	1	0	1	0	0	0	0	0
409	0BV-R	59.0308	2	1	1	0	2	2	1	2	1	9	35	0.77	4	10	1	0	1	1	0	0	1	0	1	1	0	0	0	0
410	0BW-X	39.8001	1	2	2	0	2	2	1	2	1	10	30	0.77	4	10	1	0	1	1	0	1	1	0	1	0	0	0	0	0
411	0BX-J	53.3114	1	2	2	0	2	2	1	2	1	10	30	0.85	5	12	0	0	1	1	0	1	1	0	1	0	0	0	0	0
412	0BY-5	59.6523	1	2	2	0	2	2	1	2	1	10	30	0.54	3	7	1	0	1	1	0	1	1	0	1	0	0	0	0	0
413	0BZ-8	70.2067	1	2	2	0	2	2	2	2	1	11	10	1.15	5	15	0	0	1	1	0	1	1	0	1	0	0	0	0	0
414	0C0-R	56.1862	1	2	2	0	2	2	1	2	1	10	30	0.92	6	15	0	0	1	1	0	1	1	0	1	0	0	0	0	0
415	0C1-C	57.6016	2	2	2	0	2	2	1	2	1	10	30	0.69	4	10	0	0	1	1	0	1	1	0	1	0	0	0	0	0
416	0C2-Z	51.3073	1	2	2	0	2	2	2	2	1	11	10	1.77	10	26	1	0	1	1	0	1	1	0	1	0	0	0	0	0
417	0C3-5	79.0883	1	2	2	0	2	2	1	2	1	10	30	0.77	4	11	1	0	1	1	0	1	1	0	1	0	0	0	0	0
418	0C4-D	76.9418	2	2	2	0	2	2	2	2	1	11	10	1.15	6	16	0	0	1	1	0	1	1	0	1	0	0	0	0	0
419	0C5-6	42.2533	1	2	1	0	2	2	1	2	1	9	45	0.54	4	10	1	0	1	1	0	1	1	0	1	0	0	0	0	0
420	0C6-2	68.0329	1	2	2	0	2	2	1	2	1	10	30	1	5	13	0	0	1	1	0	1	1	0	1	0	0	0	0	0
421	0C7-J	59.9452	2	2	2	0	2	2	1	2	1	10	30	0.85	4	11	1	0	1	1	0	1	1	0	1	0	0	0	0	0
422	0C8-5	72.2081	1	2	2	0	2	2	2	2	1	11	10	1.62	10	24	0	0	1	1	0	1	1	0	1	1	0	0	0	0
423	0C9-D	75.2608	1	2	2	0	2	2	1	2	1	10	30	1.08	6	14	1	0	1	1	0	1	1	0	1	0	0	0	0	0
424	0CA-R	79.0089	1	2	2	0	2	2	1	2	1	10	30	0.92	5	13	0	0	1	1	0	1	1	0	1	0	0	0	0	0
425	0CB-S	68.8268	2	2	2	0	2	2	1	2	1	10	30	0.69	4	9	1	0	1	1	0	1	1	0	1	0	0	0	0	0
426	0CC-Z	77.0294	2	2	2	0	2	2	2	2	1	11	20	1.15	5	15	1	0	1	1	0	0	1	0	1	0	0	0	0	0
427	0CD-V	79.6496	2	2	2	0	2	2	2	2	1	11	25	1.08	6	14	1	0	1	1	0	1	1	0	1	0	0	0	0	0
428	0CE-Y	38.4969	1	1	1	1	1	1	1	2	0	6	85	0.23	1	3	0	0	1	1	0	1	0	0	1	1	0	0	0	0
429	0CF-R	18.319	2	2	2	0	2	2	1	2	1	10	30	0.69	5	12	1	0	1	1	0	1	1	0	1	0	0	0	0	0
430	0CG-S	81.4839	1	2	2	0	2	2	2	2	1	11	10	1.15	6	16	1	0	1	1	0	1	1	0	1	0	0	0	0	0
431	0CH-J	70.9706	1	2	2	0	2	2	1	2	1	10	30	1.15	6	15	1	0	1	1	0	1	1	0	1	0	0	0	0	0
432	0CI-K	69.4374	1	2	2	0	2	2	1	2	1	10	30	1.08	6	14	1	0	1	1	0	1	1	0	1	0	0	0	0	0
433	0CJ-D	33.3634	1	2	1	0	2	2	1	2	1	9	45	0.69	4	9	1	0	1	1	0	1	1	0	1	0	0	0	0	0
434	0CK-G	73.1198	2	2	2	0	2	2	1	2	1	10	30	1.08	6	15	1	0	1	1	0	1	1	0	1	0	0	0	0	0
435	0CL-C	82.7077	2	2	2	0	2	2	1	2	1	10	30	1.62	8	21	1	0	1	1	0	1	1	0	1	0	0	0	0	0
436	0CM-J	72.8323	1	2	2	0	2	2	1	2	1	10	25	0.85	6	14	1	0	1	1	0	1	1	0	1	0	0	0	0	0
437	0CN-K	76.115	1	2	2	0	2	2	1	2	1	10	30	2.15	12	28	0	0	1	1	0	1	1	0	1	0	0	0	0	0
438	0CP-Y	60.668	2	2	2	0	2	2	1	2	1	10	30	0.85	5	11	0	0	1	1	0	1	1	0	1	0	0	0	0	0
439	0CQ-6	67.4305	2	1	1	1	1	2	2	2	1	9	60	1.15	6	16	0	0	1	1	0	1	1	0	1	1	0	0	0	0
440	0CR-S	74.8008	1	2	2	0	2	2	1	2	1	10	30	0.92	6	15	0	0	1	1	0	1	1	0	1	0	0	0	0	0
441	0CS-9	72.553	1	2	2	0	2	2	1	2	1	10	30	0.85	4	11	1	0	1	1	0	0	1	0	1	0	0	0	0	0
442	0CT-5	59.5921	1	2	2	0	2	2	1	2	1	10	30	0.62	3	9	1	0	1	1	0	0	1	0	1	0	0	0	0	0
443	0CU-Y	55.7509	1	2	2	0	2	2	1	2	1	10	30	0.69	4	12	0	0	1	1	0	0	1	0	1	0	0	0	0	0
444	0CV-6	61.0486	1	2	2	0	2	2	1	2	1	10	30	0.62	3	9	0	0	1	1	0	1	1	0	1	0	0	0	0	0
445	0CW-C	67.1677	1	2	2	0	2	2	1	2	1	10	30	0.85	4	11	0	0	1	1	0	1	1	0	1	0	0	0	0	0
446	0CX-Z	68.7036	1	2	2	0	2	2	1	2	1	10	30	1.31	8	20	1	0	1	1	0	1	1	0	1	0	0	0	0	0
447	0CY-K	69.8508	2	2	2	0	2	2	1	2	1	10	30	0.69	4	10	1	0	1	1	0	0	1	0	1	0	0	0	0	0
448	0CZ-N	70.6092	1	2	2	0	2	2	2	2	1	11	10	1.23	7	16	0	0	1	1	0	1	1	0	1	1	0	0	0	0
449	0D0-A	70.6311	1	2	2	0	2	2	1	2	1	10	30	1.23	7	16	1	0	1	1	0	0	1	0	1	1	0	0	0	0
450	0D1-W	55.4606	1	2	2	0	2	2	1	2	1	10	30	0.85	5	14	0	0	1	1	0	1	1	0	1	0	0	0	0	0
451	0D2-I	65.8891	1	2	2	0	2	2	1	2	1	10	30	1.31	7	18	1	0	1	1	0	0	1	0	1	0	0	0	0	0
452	0D3-P	76.6242	2	2	2	0	2	2	1	2	1	10	30	1.62	10	22	1	0	1	1	0	1	1	0	1	0	0	0	0	0
453	0D4-X	63.7947	2	1	1	1	1	2	2	2	1	9	55	1.38	6	19	0	0	1	1	0	1	1	0	1	1	0	0	0	0
454	0D5-Q	63.937	2	2	2	0	2	2	1	2	1	10	30	0.85	5	12	1	0	1	1	0	1	1	0	1	0	0	0	0	0
455	0D6-L	69.1143	1	2	2	0	2	2	1	2	1	10	30	0.92	4	13	0	0	1	1	0	0	1	0	1	0	0	0	0	0
456	0D7-3	32.7967	1	2	2	0	2	2	1	2	1	10	30	0.69	4	9	0	0	1	1	0	1	1	0	1	0	0	0	0	0
457	0D8-P	59.6468	1	2	2	0	2	2	1	2	1	10	30	0.77	4	11	0	0	1	1	0	1	1	0	1	0	0	0	0	0
458	0D9-X	64.0137	1	2	2	0	2	2	2	2	1	11	10	1.31	8	20	0	0	1	1	0	1	1	0	1	0	0	0	0	0
459	0DA-A	70.3655	1	2	2	0	2	2	1	2	1	10	30	0.92	5	13	1	0	1	1	0	1	1	0	1	0	0	0	0	0
460	0DB-B	60.5038	1	2	2	0	2	2	1	2	1	10	30	0.92	5	13	1	0	1	1	0	1	1	0	1	0	0	0	0	0
461	0DC-I	69.0979	1	2	2	0	2	2	1	2	1	10	30	0.69	4	10	1	0	1	1	0	0	1	0	1	0	0	0	0	0
462	0DD-E	74.2478	1	2	2	0	2	2	1	2	1	10	30	0.92	4	13	0	0	1	1	0	1	1	0	1	0	0	0	0	0
463	0DE-H	74.935	1	2	2	0	2	2	1	2	1	10	30	0.85	4	12	1	0	1	1	0	1	1	0	1	0	0	0	0	0
464	0DF-A	42.7707	1	2	2	0	2	2	1	2	1	10	30	0.69	4	10	1	0	1	1	0	0	1	0	1	0	0	0	0	0
465	0DG-B	64.7201	1	2	2	0	2	2	1	2	1	10	30	1.08	6	17	1	0	1	1	0	1	1	0	1	0	0	0	0	0
466	0DH-3	65.2238	2	2	2	0	2	2	1	2	1	10	30	0.92	5	13	1	0	1	1	0	1	1	0	1	0	0	0	0	0
467	0DI-4	48.2628	1	2	2	0	2	2	1	2	1	10	30	0.69	4	9	1	0	1	1	0	1	1	0	1	0	0	0	0	0
468	0DJ-X	47.666	1	2	2	0	2	2	2	2	1	11	10	0.85	3	11	1	0	1	1	0	1	1	0	1	0	0	0	0	0
469	0DK-0	77.0897	2	1	2	1	2	2	2	1	1	10	5	2.23	13	33	0	0	1	1	0	1	1	0	1	1	0	0	0	0
470	0DL-W	57.4784	1	2	2	0	2	2	1	2	1	10	30	1.23	6	17	0	0	1	1	0	0	1	0	1	0	0	0	0	0
471	0DM-3	54.9131	1	2	2	0	2	2	1	2	1	10	30	1	5	13	0	0	1	1	0	0	1	0	1	0	0	0	0	0
472	0DN-4	57.5524	2	2	2	0	2	2	1	2	1	10	30	1.31	7	18	1	0	1	1	0	0	1	0	1	0	0	0	0	0
473	0DP-H	55.6112	1	2	2	0	2	2	1	2	1	10	30	0.85	5	11	0	0	1	1	0	0	1	0	1	0	0	0	0	0
474	0DQ-Q	81.2402	1	2	1	0	2	2	1	2	1	9	20	0.77	4	10	1	0	1	1	0	1	0	0	1	0	0	0	0	0
475	0DR-B	69.8563	2	2	1	0	2	2	2	2	1	10	55	1	5	15	0	0	1	1	0	1	0	0	1	1	0	0	0	0
476	0DS-T	91.8932	1	2	2	1	2	2	2	2	1	11	0	1.69	9	23	1	0	1	1	1	1	0	0	1	1	0	0	0	0
477	0DT-P	88.4654	2	2	2	2	2	2	2	2	1	11	30	0.54	1	8	0	0	1	1	0	1	0	0	1	0	0	0	0	0
478	0DU-H	58.3244	2	0	0	1	1	3	2	2	0	9	85	0.46	1	6	0	0	1	1	0	0	1	0	1	0	0	0	0	0
479	0DV-Q	60.167	2	0	0	1	2	3	2	2	0	10	80	0.46	1	7	0	0	1	1	0	1	1	0	1	0	0	0	0	0
480	0DW-W	80.7502	1	0	1	1	2	3	2	2	0	10	60	0.92	3	12	0	0	1	1	0	1	1	0	1	0	0	0	0	0
481	0DX-I	79.1923	1	0	1	1	2	3	2	2	1	11	85	0.77	4	10	0	0	1	1	0	0	1	0	1	0	0	0	0	0
482	0DY-4	41.588	1	0	0	0	2	3	2	2	0	9	85	0.38	1	5	0	0	1	1	0	0	1	0	1	0	0	0	0	0
483	0DZ-7	74.0479	1	2	1	0	2	2	1	2	1	9	55	0.46	2	7	1	0	1	1	0	1	0	0	1	0	0	0	0	0
484	0E0-Y	76.282	1	2	1	0	2	2	2	2	1	10	35	1.08	5	16	1	0	1	1	0	1	1	0	1	0	0	0	0	0
485	0E1-J	53.4812	1	2	1	1	2	1	2	2	0	8	85	0.15	1	2	0	0	1	1	0	1	1	0	1	0	0	0	0	0
486	0E2-6	88.1944	2	1	2	2	2	2	2	2	1	11	10	1.38	7	22	0	0	1	1	1	1	1	0	1	1	0	0	0	0
487	0E3-C	23.2799	2	1	4	4	4	4	2	0	1	15	0	2.15	9	32	0	0	1	1	0	1	1	0	1	1	0	0	1	0
488	0E4-K	70.8583	2	1	1	2	1	1	3	2	0	9	55	2.54	11	37	0	0	1	1	0	1	1	0	1	1	0	0	0	0
489	0E5-D	67.4524	2	1	1	1	1	1	2	2	1	8	20	2.46	11	35	0	0	1	1	1	1	1	0	1	1	0	0	0	0
490	0E6-9	76.8542	2	0	0	0	2	3	2	2	1	10	65	1.08	4	15	0	0	1	1	0	0	1	0	1	0	0	0	0	0
491	0E7-R	66.6229	1	2	2	2	2	2	1	2	0	9	70	0.23	1	3	0	0	1	1	0	1	0	0	1	0	0	0	0	0
492	0E8-C	78.3491	1	2	1	1	2	2	2	2	1	10	60	0.85	3	11	0	0	1	1	0	0	1	0	1	0	0	0	0	0
493	0E9-K	75.9343	2	1	1	1	2	2	2	2	1	10	35	1.15	5	18	0	0	1	1	0	1	1	0	1	0	0	0	0	0
494	0EA-Y	75.5318	1	2	2	1	2	2	2	2	1	11	50	0.62	3	11	0	0	1	1	0	1	0	0	1	0	0	0	0	0
495	0EB-Z	63.2307	2	1	2	2	3	2	3	2	2	14	0	1.54	7	23	0	0	1	1	0	1	1	0	0	1	0	0	0	0
496	0EC-6	81.8645	2	2	2	1	2	2	2	2	1	11	55	1.62	6	21	0	0	1	1	0	1	0	0	0	0	0	0	0	0
497	0ED-2	73.1773	2	0	1	1	2	3	2	2	1	11	10	0.92	3	13	0	0	1	1	0	1	1	0	1	0	0	0	0	0
498	0EE-5	68.1314	2	0	0	0	2	3	3	2		10	70	0.85	3	11	0	0	1	1	0	0	1	0	1	0	0	0	0	0
499	0EF-Y	84.2136	2	0	0	0	2	3	2	2		9	90	0.46	2	6	0	0	1	1	0	0	1	0	1	0	0	0	0	0
500	0EG-Z	86.5818	2	0	0	0	2	3	2	2		9	80	0.69	2	9	0	0	1	1	0	0	1	0	1	0	0	0	0	0
501	0EH-R	61.9329	1	0	1	1	2	3	2	2	1	11	85	0.69	3	9	0	0	1	1	0	0	1	0	1	0	0	0	0	0
502	0EI-S	63.5729	2	0	0	0	2	3	2	2	0	9	85	1.08	5	14	0	0	1	1	0	0	1	0	1	0	0	0	0	0
503	0EJ-K	57.6345	2	0	0	0	2	3	2	2	0	9	65	1.31	7	17	0	0	1	1	0	0	1	0	1	1	0	0	0	0
504	0EK-N	82.3792	2	0	1	1	2	3	2	2	2	12	35	1.08	4	14	0	0	1	1	0	1	1	0	1	0	0	0	0	0
505	0EL-J	60.4079	2	0	1	0	2	3	2	2	0	10	85	0.77	4	10	0	0	1	1	0	0	1	0	1	0	0	0	0	0
506	0EM-R	74.6256	1	0	1	1	1	3	2	2	1	10	60	1	4	13	0	0	1	1	0	0	1	0	1	0	0	0	0	0
507	0EN-S	71.6988	1	2	2	2	2	1	2	2	0	9	70	0.23	1	3	0	0	1	1	0	1	1	0	1	0	0	0	0	0
508	0EP-5	91.8576	1	2	2	2	2	2	2	2	1	11	10	0.62	2	9	0	0	1	1	1	1	0	0	1	1	0	0	0	0
509	0EQ-D	75.3895	2	2	1	0	2	2	2	2	1	10	70	0.85	5	11	1	0	1	1	0	1	0	0	1	0	0	0	0	0
510	0ER-Z	86.4257	1	2	1	1	2	2	2	2	1	10	25	1.62	9	21	1	0	1	1	0	1	0	0	1	1	0	0	0	0
511	0ES-G	76.0876	2	2	1	0	2	2	1	2	1	9	45	0.77	4	10	1	0	1	1	0	1	0	0	1	0	0	0	0	0
512	0ET-C	76.0657	1	2	1	0	2	2	2	2	1	10	50	0.54	2	7	1	0	1	1	0	1	1	0	1	0	0	0	0	0
513	0EU-5	53.7687	1	2	1	0	2	2	2	2	1	10	80	0.46	2	6	1	0	1	1	0	0	1	0	1	0	0	0	0	0
514	0EV-D	67.7043	2	2	1	0	2	2	2	2	1	10	25	0.85	4	11	1	0	1	1	0	1	1	0	1	1	0	0	0	0
515	0EW-J	86.7351	1	2	2	0	2	2	2	2	1	11	15	1	6	16	1	0	1	1	1	1	1	0	1	0	0	0	0	0
516	0EX-6	85.6318	2	1	1	1	2	2	2	2	1	10	43	1.69	9	24	0	0	1	1	0	0	1	0	1	1	0	0	0	0
517	0EY-S	77.0869	2	1	2	2	2	2	2	2	1	11	35	2	9	28	0	0	1	1	0	1	1	0	1	1	0	0	0	0
518	0EZ-V	86.9322	2	1	1	1	2	2	2	2	0	9	25	0.54	3	9	0	0	1	1	0	1	1	1	1	1	0	0	0	0
519	0F0-Q	71.4114	1	1	1	2	2	2	2	2	1	11	40	1.85	10	28	0	0	1	1	0	1	1	0	1	0	1	0	0	0
520	0F1-B	83.3758	2	1	2	2	2	2	2	2	1	11	25	1.54	8	24	0	0	1	1	0	1	1	0	1	1	0	0	0	0
521	0F2-Y	85.6537	1	1	2	1	2	2	2	2	1	11	43	1.31	5	18	0	0	1	1	1	1	0	1	1	1	0	0	0	0
522	0F3-4	73.514	2	1	4	2	2	2	3	2	1	14	5	2.08	10	30	0	0	1	1	1	1	1	0	0	1	1	0	0	0
523	0F4-C	73.2457	2	1	1	1	2	2	2	2	0	9	65	1.08	5	14	0	0	1	1	0	0	1	0	1	1	0	0	0	0
524	0F5-5	82.3463	1	2	1	1	2	2	2	2	1	10	50	1.08	4	14	0	0	1	1	0	1	1	0	1	1	0	0	0	0
525	0F6-1	62.8036	2	1	1	1	2	2	2	2	1	10	55	1.23	6	19	1	0	1	1	0	1	1	0	1	1	0	0	0	0
526	0F7-I	42.3326	2	1	2	2	2	2	3	2	2	13	0	0.77	5	13	0	0	1	1	1	1	1	0	1	1	0	0	0	0
527	0F8-4	67.269	2	2	1	1	1	2	2	2	1	9	85	0.54	2	7	0	0	1	1	0	0	0	0	1	1	0	0	0	0
528	0F9-C	50.8747	1	1	2	1	3	3	3	2	1	14	0	1.85	6	24	0	0	1	1	0	0	1	0	1	1	0	0	0	0
529	0FA-Q	63.8987	2	1	2	2	2	2	1	2	2	11	50	0.92	4	12	1	0	1	1	0	1	0	0	1	1	0	0	0	0
530	0FB-R	71.9726	2	1	2	2	2	2	1	2	2	11	40	1.08	6	14	0	0	1	1	0	1	0	0	1	1	0	0	0	0
531	0FC-Y	54.3025	2	0	1	0	1	2	2	2	1	9	90	1	4	13	0	0	1	1	0	0	0	0	1	1	0	0	0	0
532	0FD-U	65.0103	1	0	1	0	1	2	2	2	1	9	55	1.62	8	21	0	0	1	1	0	1	0	0	1	1	0	0	0	0
533	0FE-X	72.1451	2	0	0	0	1	2	2	2	1	8	90	1	4	13	0	0	1	1	0	0	0	0	1	1	0	0	0	0
534	0FF-Q	60.3669	2	0	0	0	1	2	2	2	0	7	90	1.23	5	16	0	0	1	1	0	0	0	0	1	0	0	0	0	0
535	0FG-R	70.0534	2	1	2	1	1	1	3	2	1	10	0	1.46	6	20	0	0	1	1	0	1	1	1	1	1	0	0	0	0
536	0FH-I	48.5777	2	1	0	0	2	2	2	2	1	9	75	0.77	3	10	1	0	1	1	0	1	0	0	1	1	0	0	0	0
537	0FI-J	64.5695	2	1	1	0	2	2	2	2	1	10	40	1.15	4	15	0	0	1	1	0	1	0	0	1	1	0	0	0	0
538	0FJ-C	68	1	0	2	2	1	2	2	1	1	9	5	1.77	9	26	0	0	1	1	0	1	0	0	1	1	0	0	0	0
539	0FK-F	81.4812	1	0	1	0	2	2	2	2	1	10	50	1.23	6	17	0	0	1	1	0	1	0	0	1	0	0	0	0	0
540	0FL-B	44.1506	1	2	1	0	2	2	2	2	1	10	40	0.54	2	7	1	0	1	1	0	1	0	0	1	1	0	0	0	0
541	0FM-I	81.807	1	1	1	0	2	2	2	2	1	10	10	0.85	4	12	0	0	1	1	0	1	1	1	1	1	0	0	0	0
542	0FN-J	69.1444	2	0	2	0	2	2	3	2	1	12	15	1	4	13	0	0	1	1	1	1	1	0	1	1	0	0	0	0
543	0FP-X	76.2546	2	2	1	0	1	2	2	2	1	9	35	0.69	3	9	0	0	1	1	0	1	0	0	1	0	0	0	0	0
544	0FQ-5	53.4511	2	2	1	0	1	2	1	2	1	8	50	1.54	7	21	1	0	1	1	0	1	0	0	1	1	0	0	0	0
545	0FR-R	33.5086	2	1	1	1	1	1	2	2	1	8	80	0.46	2	6	0	0	1	1	0	1	0	0	1	1	0	0	0	0
546	0FS-8	74.5654	2	0	0	0	1	2	2	2	0	7	85	0.92	3	12	0	0	1	1	0	0	1	0	1	1	0	0	0	0
547	0FT-4	70.7324	2	0	0	0	2	3	2	2	0	9	85	1.08	4	14	0	0	1	1	0	0	1	0	1	1	0	0	0	0
548	0FU-X	84.1177	1	0	0	0	2	3	2	2	0	9	80	1.62	5	21	0	0	1	1	0	0	1	0	1	1	0	0	0	0
549	0FV-5	79.217	1	0	1	0	2	3	2	2	1	11	20	1.08	4	14	0	0	1	1	0	0	1	0	1	1	0	0	0	0
550	0FW-B	73.0431	1	0	0	0	2	2	2	2	0	8	50	1.38	5	19	0	0	1	1	0	1	1	0	1	1	0	0	0	0
551	0FX-Y	42.4695	2	1	2	2	2	2	1	2	2	11	25	0.62	3	8	0	0	1	1	1	1	1	0	1	0	0	0	0	0
552	0FY-J	22.8282	1	2	2	2	2	2	2	2	2	12	40	0.15	2	6	0	0	1	1	1	1	1	0	0	1	0	0	0	0
553	0FZ-M	76.1396	1	1	2	2	2	2	2	2	2	12	5	0.62	3	9	0	0	1	1	1	1	1	0	1	1	0	0	0	0
554	0G0-L	68.4572	1	1	0	1	1	1	2	2	1	8	65	0.77	4	11	0	0	1	1	1	0	1	0	1	1	0	0	0	0
555	0G1-7	66.8501	2	1	1	1	1	2	2	3	1	10	55	0.54	2	8	0	0	1	1	0	0	1	0	0	1	0	0	0	0
556	0G2-U	74.4695	2	1	1	0	2	2	3	2	1	11	15	1.38	7	20	0	0	1	1	0	1	1	0	1	1	0	0	0	0
557	0G3-0	85.4867	2	1	1	0	2	2	2	2	1	10	20	1.54	8	23	0	0	1	1	1	1	1	0	1	1	0	0	0	0
558	0G4-8	74.7324	2	0	0	0	1	2	1	2	0	6	95	1.31	7	20	1	0	1	1	0	0	0	0	1	0	0	0	0	0
559	0G5-1	74.4778	2	0	0	0	2	2	1	2	0	7	90	1.46	8	19	0	0	1	1	0	0	0	0	1	1	0	0	0	0
560	0G6-X	92.1123	1	2	1	0	1	2	1	2	1	8	40	1.85	7	25	0	0	1	1	0	1	0	0	1	1	0	0	0	0
561	0G7-E	62.6256	1	1	3	0	2	2	3	2	1	13	10	0.92	4	16	0	0	1	1	0	1	1	0	1	0	0	0	0	0
562	0G8-0	57.5606	2	2	1	0	1	2	1	2	1	8	25	1.31	5	17	1	0	1	1	0	1	0	0	1	0	0	0	0	0
563	0G9-8	67.3374	2	1	3	0	2	2	3	2	1	13	0	1.54	5	21	0	0	1	1	0	1	1	0	1	1	0	0	0	0
564	0GA-L	75.2717	2	2	1	0	1	2	1	2	1	8	45	0.92	4	12	0	0	1	1	0	1	0	0	1	1	0	0	0	0
565	0GB-M	51.6057	1	1	1	1	1	2	2	2	1	9	50	1.31	4	18	0	0	1	1	0	1	0	0	1	1	0	0	0	0
566	0GC-U	50.705	2	1	3	3	3	3	3	2	1	15	10	0.46	2	6	0	0	1	1	1	1	1	0	1	1	0	0	0	0
567	0GD-Q	77.6071	2	0	0	0	2	2	1	2	0	7	75	1.46	6	19	1	0	1	1	0	1	0	0	1	1	0	0	0	0
568	0GE-T	73.7002	2	0	1	0	2	2	1	2	0	8	65	1.15	5	15	1	0	1	1	0	1	0	0	1	1	0	0	0	0
569	0GF-L	76.6078	1	0	0	0	2	2	1	2	0	7	90	1.46	7	19	1	0	1	1	0	0	0	0	1	1	0	0	0	0
570	0GG-M	31.3676	2	1	1	0	2	2	2	2	1	10	25	0.69	4	12	0	0	1	1	0	1	1	0	0	1	0	0	0	0
571	0GH-E	41.0021	1	1	0	0	2	2	2	2	0	8	80	1.15	6	15	1	0	1	1	0	1	0	0	1	1	0	0	0	0
572	0GI-F	71.373	2	0	2	1	2	2	2	2	1	11	15	1.54	9	23	1	0	1	1	0	1	0	0	1	1	0	0	0	0
573	0GJ-8	36.0301	2	0	1	0	2	2	1	2	0	8	65	1.46	6	19	1	0	1	1	0	1	0	0	1	1	0	0	0	0
574	0GK-B	81.9055	1	0	1	0	2	2	1	2	0	8	65	1.08	5	14	1	0	1	1	0	1	0	0	1	1	0	0	0	0
575	0GL-7	93.6646	2	2	3	3	2	2	1	2	1	11	10	1.08	6	14	0	0	1	1	1	1	0	0	1	1	0	0	0	0
576	0GM-E	86.8638	1	2	1	0	1	1	1	2	1	7	45	0.62	2	8	0	0	1	1	0	1	0	0	1	1	0	0	0	0
577	0GN-F	69.3744	2	1	3	0	2	2	3	2	1	13	0	1.08	4	14	0	0	1	1	0	1	1	0	1	1	0	0	0	0
578	0GP-T	77.5989	2	1	2	2	2	2	2	2	2	12	40	1.08	6	15	0	0	1	1	1	1	1	0	1	1	0	0	0	0
579	0GQ-1	76.4709	2	0	1	0	2	2	2	2	0	9	40	1.38	6	18	0	0	1	1	0	1	1	0	1	1	0	0	0	0
580	0GR-M	69.5907	2	0	0	1	2	2	2	2	0	9	100	1.15	5	15	0	0	1	1	0	0	1	0	1	1	0	0	0	0
581	0GS-4	74.8419	2	0	1	1	2	3	2	2	0	10	15	1.46	7	22	1	0	1	1	0	1	1	0	1	0	0	0	0	0
582	0GT-0	71.0746	2	0	0	0	2	2	2	1	0	7	75	1.08	3	14	1	0	1	1	0	0	1	0	1	1	0	0	0	0
583	0GU-T	44.7611	1	0	0	0	2	2	2	2	0	8	90	0.92	5	15	0	0	1	1	0	0	1	0	1	1	0	0	0	0
584	0GV-1	62.9268	2	0	1	1	2	2	2	2	0	9	30	1.62	7	24	0	0	1	1	0	0	1	0	1	1	0	0	0	0
585	0GW-7	56.6242	2	1	2	0	2	2	2	2	1	11	5	1.77	8	26	1	0	1	1	0	1	1	0	1	1	0	0	0	0
586	0GX-U	46.2341	2	1	2	0	2	2	2	2	2	12	0	1.54	7	23	0	0	1	1	0	1	1	0	0	1	0	0	0	0
587	0GY-F	62.2533	1	0	1	0	2	2	1	2	0	8	65	1.69	8	25	1	0	1	1	0	0	0	0	1	1	0	0	0	0
588	0GZ-I	71.3484	1	0	0	0	2	2	1	2	0	7	85	1.08	4	14	0	0	1	1	0	1	0	0	1	1	0	0	0	0
589	0H0-L	85.3388	2	0	0	0	2	2	1	2	0	7	90	1.54	7	20	0	0	1	1	0	0	0	0	1	1	0	0	0	0
590	0H2-U	71.258	1	1	0	4	1	1	2	2	0	10	85	1.46	7	21	0	0	1	1	0	1	0	0	1	1	0	0	0	0
591	0H3-0	81.4839	1	2	1	0	1	1	1	2	1	7	65	0.77	4	13	0	0	1	1	0	1	0	0	1	1	0	0	0	0
592	0H4-8	73.922	2	1	2	1	2	2	2	2	1	11	35	1.46	6	19	0	0	1	1	0	1	1	0	1	1	0	0	0	0
593	0H5-1	87.0938	1	1	2	2	2	2	2	2	1	11	35	1.38	6	21	0	0	1	1	0	1	1	0	1	1	0	0	0	0
594	0H6-X	82.9185	1	1	2	1	2	2	2	2	1	11	10	1.23	7	20	0	0	1	1	0	1	1	0	1	1	0	0	0	0
595	0H7-E	87.3429	1	2	2	1	2	2	2	2	1	11	45	0.85	4	14	0	0	1	1	0	1	0	0	1	1	0	0	0	0
596	0H9-8	72.6133	2	2	1	0	2	2	2	2	1	10	50	0.69	3	9	1	0	1	1	0	1	1	0	1	0	0	0	0	0
597	0HA-L	61.6509	2	1	2	1	2	2	3	2	1	12	25	0.77	3	10	0	0	1	1	0	1	1	0	1	1	0	0	0	0
598	0HB-M	60.4846	1	2	1	0	2	2	1	2	1	9	60	0.92	5	13	1	0	1	1	0	1	0	0	1	0	0	0	0	0
599	0HC-U	75.5729	1	2	2	1	2	2	2	2	1	11	0	2.08	11	29	0	0	1	1	1	1	1	0	1	1	0	0	0	0
600	0HD-Q	81.2074	2	2	2	2	2	2	2	2	2	12	40	0.77	4	10	0	0	1	1	0	1	1	0	1	1	0	0	0	0
601	0HE-T	78.1383	2	2	1	1	2	2	2	2	1	10	75	1.23	5	17	1	0	1	1	0	1	1	0	1	1	0	0	0	0
602	0HF-L	58.7899	1	2	2	2	2	2	2	2	1	11	85	0.23	1	3	0	0	1	1	0	0	1	0	1	0	0	0	0	0
603	0HG-M	84.4381	1	2	1	0	2	2	1	2	1	9	35	0.62	3	8	1	0	1	1	0	1	0	0	0	1	0	0	0	0
604	0HH-E	54.8118	2	2	1	1	2	2	2	2	1	10	55	1	3	16	1	0	1	1	0	1	0	0	1	1	0	0	0	0
605	0HI-F	88.5777	2	2	1	1	2	2	2	2	1	10	10	1.62	9	23	0	0	1	1	0	1	0	0	1	1	0	0	0	0
606	0HJ-8	76.7584	1	2	1	0	2	2	2	2	1	10	40	0.85	5	13	1	0	1	1	0	1	1	1	1	1	0	0	0	0
607	0HK-B	77.6318	1	2	1	0	2	2	2	2	1	10	35	1.23	8	19	1	0	1	1	0	1	1	0	1	0	0	0	0	0
608	0HL-7	87.8877	1	2	1	0	2	2	1	2	1	9	45	1.54	8	21	1	0	1	1	0	1	0	0	1	1	0	0	0	0
609	0HM-E	63.5619	1	2	1	0	2	2	2	2	1	10	60	1.23	7	16	1	0	1	1	0	1	1	0	1	1	0	0	0	0
610	0HN-F	87.488	1	2	2	2	2	2	1	2	1	10	0	1.08	6	17	0	0	1	1	1	1	1	0	1	1	1	0	0	0
611	0HP-T	64.1588	1	2	1	0	2	2	2	2	1	10	60	0.92	4	12	1	0	1	1	0	1	1	0	1	0	0	0	0	0
612	0HQ-1	67.9836	1	2	2	2	2	2	2	2	1	11	40	0.31	2	4	0	0	1	1	0	1	1	0	1	0	0	0	0	0
613	0HR-M	76.6571	2	2	2	1	2	2	2	2	1	11	5	1	4	14	1	0	1	1	0	1	1	0	1	1	0	0	0	0
614	0HS-4	75.1211	2	2	1	0	2	2	2	2	1	10	43	0.15	1	2	1	0	1	1	0	1	1	0	1	0	0	0	0	0
615	0HT-0	75.0281	1	2	1	0	2	2	2	2	1	10	65	1.31	5	18	0	0	1	1	0	1	0	0	1	0	0	0	0	0
616	0HU-T	75.1951	1	2	1	0	2	2	2	2	1	10	65	1.15	6	16	0	0	1	1	0	1	1	0	1	0	0	0	0	0
617	0HV-1	74.6229	1	2	1	0	2	2	1	2	1	9	40	0.38	2	5	1	0	1	1	0	1	1	0	1	1	0	0	0	0
618	0HW-7	66.5435	1	2	1	0	2	2	2	2	1	10	60	0.85	4	13	1	0	1	1	0	1	1	0	1	0	0	0	0	0
619	0HX-U	49.1882	2	2	1	0	2	2	2	2	1	10	95	0.85	3	12	0	0	1	1	0	1	0	0	1	1	0	0	0	0
620	0HY-F	82.7926	2	2	1	0	2	2	2	2	1	10	25	1.15	3	15	0	0	1	1	0	1	0	0	1	1	0	0	0	0
621	0HZ-I	73.3005	1	2	1	0	2	2	2	2	1	10	30	1	4	14	1	0	1	1	0	1	0	1	1	1	0	0	0	0
622	0I0-Q	72.6543	1	2	1	0	2	2	2	2	1	10	35	0.92	6	15	1	0	1	1	0	1	1	0	1	1	0	0	0	0
623	0I1-B	91.4634	1	2	1	1	2	2	1	2	1	9	20	1.08	5	14	1	0	1	1	0	1	0	0	1	1	0	0	0	0
624	0I2-Y	74.13	1	2	1	0	2	2	2	2	1	10	70	0.38	1	5	1	0	1	1	0	1	1	0	1	0	0	0	0	0
625	0I3-4	85.8316	1	2	1	2	2	2	2	2	1	11	5	1.08	7	17	1	0	1	1	1	1	0	0	1	1	0	0	0	0
626	0I4-C	78.2888	1	2	1	0	2	2	1	2	2	10	70	1	5	15	1	0	1	1	0	1	0	0	1	0	0	0	0	0
627	0I5-5	81.1745	1	2	1	0	2	2	1	2	1	9	45	0.77	5	12	1	0	1	1	0	1	0	0	1	0	0	0	0	0
628	0I6-1	79.4962	1	2	2	2	2	2	2	2	1	11	40	0.46	2	7	0	0	1	1	0	1	1	0	1	1	0	0	0	0
629	0I7-I	74.6612	2	2	2	2	3	2	2	2	1	12	0	1.46	7	21	0	0	1	1	1	1	0	0	1	1	0	0	1	0
630	0I8-4	80.909	1	2	1	1	2	2	1	2	1	9	35	0.85	4	11	1	0	1	1	0	1	0	0	1	1	0	0	0	0
631	0I9-C	76.8953	2	2	2	1	2	2	2	2	1	11	35	1.62	7	21	0	0	1	1	0	1	0	0	1	0	0	0	0	0
632	0IA-Q	76.4079	1	0	1	1	2	3	2	2	1	11	80	0.85	3	11	1	0	1	1	0	1	1	0	1	1	0	0	0	0
633	0IB-R	60.6434	1	0	0	0	2	3	2	2	0	9	75	1.08	5	14	1	0	1	1	0	0	1	0	1	0	0	0	0	0
634	0IC-Y	79.6578	2	0	0	0	2	3	2	2		9	80	0.85	4	11	0	0	1	1	0	0	1	0	1	1	0	0	0	0
635	0ID-U	66.7269	2	0	0	0	2	3	2	2	0	9	85	0.38	1	6	0	0	1	1	0	0	1	0	1	1	0	0	0	0
636	0IE-X	72.8761	2	0	0	0	2	3	2	2		9	75	0.62	2	8	0	0	1	1	0	0	1	0	1	0	0	0	0	0
637	0IF-Q	64.2136	2	0	0	0	2	3	2	2		9	100	0.23	1	3	1	0	1	1	0	0	1	0	1	1	0	0	0	0
638	0IG-R	80.7447	2	0	1	1	2	3	2	2		10	70	1	5	13	0	0	1	1	0	0	1	0	1	1	0	0	0	0
639	0IH-I	81.2129	1	2	2	0	2	2	1	2	1	10	15	1	6	16	1	0	1	1	0	1	0	1	1	1	0	0	0	0
640	0II-J	64.5777	2	0	0	0	2	3	2	2	0	9	85	0.69	3	9	1	0	1	1	0	0	1	0	1	1	0	0	0	0
641	0IJ-C	69.6345	2	0	0	0	2	3	2	2	1	10	65	0.69	4	9	0	0	1	1	0	0	1	0	1	0	0	0	0	0
642	0IK-F	80.9993	1	0	1	1	2	3	2	2	1	11	80	1.08	6	14	1	0	1	1	0	0	1	0	1	1	0	0	0	0
643	0IL-B	79.8494	1	2	1	0	2	2	1	2	1	9	65	0.77	3	10	1	0	1	1	0	1	0	0	1	0	0	0	0	0
644	0IM-I	55.258	2	0	0	0	2	3	2	2	1	10	65	0.85	5	11	0	0	1	1	0	0	1	0	1	1	0	0	0	0
645	0IN-J	83.8248	2	0	1	1	2	3	2	2		10	80	0.92	3	13	0	0	1	1	0	0	1	0	1	1	0	0	0	0
646	0IP-X	79.6167	2	0	1	1	2	3	2	2		10	85	0.92	3	13	0	0	1	1	0	0	1	0	1	1	0	0	0	0
647	0IQ-5	66.8693	2	0	0	1	2	3	2	2	1	11	40	0.85	4	11	0	0	1	1	0	0	1	0	1	1	0	0	0	0
648	0IR-R	68.5175	2	0	0	0	2	3	2	2		9	75	0.62	2	8	0	0	1	1	0	0	1	0	1	0	0	0	0	0
649	0IS-8	81.4839	1	0	1	1	2	3	2	2	1	11	55	0.69	3	9	1	0	1	1	0	0	1	0	1	0	0	0	0	0
650	0IT-4	55.8713	1	1	1	1	2	2	2	2	1	10	30	0.69	3	12	0	0	1	1	0	1	0	1	1	1	0	0	0	0
651	0IU-X	31.384	1	0	0	0	2	3	2	2		9	65	0.92	5	12	1	0	1	1	0	0	1	0	1	0	0	0	0	0
652	0IV-5	21.6181	2	1	1	2	2	2	3	3	1	13	50	0.85	5	15	0	0	1	1	0	1	1	0	1	1	0	0	0	0
653	0IW-B	80.8734	1	1	1	1	2	2	2	2	1	10	50	0.85	3	11	0	0	1	1	0	1	1	0	1	1	0	0	0	0
654	0IX-Y	59.655	2	1	1	1	2	2	3	3	1	12	55	1.23	6	19	1	0	1	1	0	1	1	0	1	1	0	0	0	0
655	0IY-J	50.0589	1	1	1	1	2	2	2	2	1	10	40	0.92	4	15	0	0	1	1	0	1	0	0	1	0	0	0	0	0
656	0IZ-M	66.7077	2	2	2	1	2	2	2	2	1	11	30	1	5	16	1	0	1	1	0	1	0	0	1	1	0	0	0	0
657	0J0-Y	43.1841	2	1	1	1	2	2	3	3	1	12	55	0.92	4	12	0	0	1	1	0	1	0	0	1	1	0	0	0	0
658	0J1-J	59.165	2	1	2	2	3	3	3	3	1	15	5	1.46	7	22	0	0	1	1	0	1	1	1	1	1	0	0	0	0
659	0J2-6	88.8624	1	1	1	1	2	2	2	2	1	10	15	2	9	29	0	0	1	1	0	1	1	0	1	1	0	0	0	0
660	0J3-C	66.8501	2	2	1	1	2	2	2	2	1	10	45	0.62	3	11	0	0	1	1	0	1	0	0	1	1	0	0	0	0
661	0J4-K	85.2293	1	1	2	2	2	2	2	2	1	11	15	1.23	7	19	0	0	1	1	1	1	1	0	1	1	0	0	0	0
662	0J5-D	50.2149	2	1	2	1	3	2	2	2	1	12	45	1.54	7	23	0	0	1	1	0	1	1	0	1	1	0	0	0	0
663	0J6-9	65.9986	1	1	2	1	2	2	2	2	1	11	25	1.15	6	18	0	0	1	1	0	1	1	0	1	1	0	0	0	0
664	0J7-R	54.1684	2	1	1	1	2	2	2	2	1	10	40	0.69	2	9	0	0	1	1	0	1	0	0	1	1	0	0	0	0
665	0J8-C	57.9521	2	1	1	1	2	2	2	2	1	10	45	1.08	4	14	0	0	1	1	0	1	0	0	1	1	0	0	0	0
666	0J9-K	54.1218	2	2	1	0	2	2	2	2	1	10	80	0.77	3	10	1	0	1	1	0	0	0	0	1	0	0	0	0	0
667	0JA-Y	77.6947	2	2	1	0	2	2	2	2	1	10	45	0.62	2	8	1	0	1	1	0	1	1	0	1	0	0	0	0	0
668	0JB-Z	95.2553	1	2	2	2	2	2	2	2	1	11	25	0.23	1	3	0	0	1	1	0	1	0	0	1	1	0	0	0	0
669	0JC-6	73.1006	1	2	2	2	2	2	2	2	1	11	70	0.46	3	6	0	0	1	1	0	0	1	0	1	0	0	0	0	0
670	0JD-2	79.5975	1	2	1	0	2	2	1	2	1	9	50	1	5	15	1	0	1	1	0	1	0	0	1	1	0	0	0	0
671	0JE-5	83.7262	1	2	1	0	2	2	2	2	1	10	65	1.15	7	15	1	0	1	1	0	1	1	0	1	0	0	0	0	0
672	0JF-Y	82.7433	1	2	2	2	2	2	2	2	1	11	0	1	5	15	0	0	1	1	1	1	0	0	1	1	0	0	0	0
673	0JG-Z	74.1164	1	1	2	2	2	2	2	2	1	11	50	1	5	15	0	0	1	1	0	0	1	0	1	1	0	0	0	0
674	0JH-R	85.525	1	2	1	1	2	2	2	2	1	10	35	0.62	3	8	1	0	1	1	0	1	1	0	1	0	0	0	0	0
675	0JI-S	47.3758	1	2	1	0	2	2	2	2	1	10	80	0.77	3	10	1	0	1	1	0	0	1	0	1	0	0	0	0	0
676	0JJ-K	52.0301	1	2	1	0	2	2	2	2	1	10	65	0.54	3	7	1	0	1	1	0	1	1	0	1	1	0	0	0	0
677	0JK-N	78.037	1	2	1	0	2	2	1	2	1	9	45	0.77	4	11	1	0	1	1	0	1	0	0	1	0	0	0	0	0
678	0JL-J	71.9973	2	2	1	1	2	2	2	2	1	10	30	1.69	7	23	1	0	1	1	0	1	1	0	1	0	0	0	0	0
679	0JM-R	82.6037	2	2	1	0	2	2	2	2	1	10	40	1.08	6	14	1	0	1	1	0	1	1	0	1	0	0	0	0	0
680	0JN-S	87.0965	1	2	1	1	2	2	2	2	1	10	50	0.62	4	8	0	0	1	1	0	1	1	0	1	0	0	0	0	0
681	0JP-5	68.1807	1	2	2	2	2	2	2	2	2	12	5	0.46	4	8	0	0	1	1	0	1	1	0	1	1	0	0	0	0
682	0JQ-D	82.3107	1	2	2	2	2	2	2	1	1	10	55	0.15	1	2	0	0	1	1	0	1	0	0	1	0	0	0	0	0
683	0JR-Z	81.358	1	2	1	0	2	2	1	2	1	9	40	0.77	4	10	1	0	1	1	0	1	0	0	1	1	0	0	0	0
684	0JS-G	64.7337	2	2	1	0	2	2	2	2	1	10	70	0.38	2	5	1	0	1	1	0	1	0	0	1	0	0	0	0	0
685	0JT-C	68.3915	1	2	1	0	2	2	1	2	1	9	80	0.92	5	13	1	0	1	1	0	1	0	0	1	0	0	0	0	0
686	0JU-5	77.681	2	2	1	1	2	2	2	2	1	10	35	1.54	8	22	0	0	1	1	0	1	0	0	1	1	0	0	0	0
687	0JV-D	67.8686	2	2	1	0	2	2	2	2	1	10	55	1.08	6	16	0	0	1	1	0	1	0	0	1	0	0	0	0	0
688	0JW-J	60.4846	1	2	1	0	2	2	1	2	1	9	60	0.92	5	13	1	0	1	1	0	1	0	0	1	0	0	0	0	0
689	0JX-6	58.3573	2	1	1	3	0	2	2	2	0	9	40	2.15	10	31	0	0	1	1	0	1	1	0	1	1	0	0	0	0
690	0JY-S	82.4832	2	1	3	3	4	3	2	2	1	15	0	2.69	12	39	0	0	1	1	1	1	1	0	1	1	0	0	0	0
691	0JZ-V	76.7392	2	1	3	4	3	3	2	2	1	15	0	3.23	13	46	0	0	1	1	1	1	1	0	1	1	0	0	0	0
692	0K0-A	85.6181	2	1	1	1	2	2	3	2	1	11	30	2.54	10	33	0	0	1	1	0	1	1	0	1	1	0	0	0	0
693	0K1-W	82.6886	1	1	2	2	2	2	2	2	1	11	0	1.46	8	21	0	0	1	1	1	1	1	0	1	1	0	0	0	0
694	0K2-I	73.8535	1	1	2	2	2	2	2	2	1	11	0	1	5	15	0	0	1	1	1	1	1	0	1	1	0	0	0	0
695	0K3-P	77.3169	1	1	2	1	3	2	3	2	1	13	5	0.46	2	6	0	0	1	1	0	1	1	0	1	1	0	0	0	0
696	0K4-X	80.4052	1	1	2	1	3	2	2	2	1	12	10	1.23	7	18	0	0	1	1	0	1	1	0	1	1	0	0	0	0
697	0K5-Q	71.7645	2	1	2	2	2	2	2	2	1	11	40	1	5	15	0	0	1	1	0	1	1	0	1	1	0	0	0	0
698	0K6-L	64.5311	1	1	2	2	2	2	2	2	1	11	20	1.54	5	23	0	0	1	1	1	1	1	0	1	1	0	0	0	0
699	0K7-3	84.9665	1	1	3	1	3	2	3	2	1	14	0	0.92	5	15	0	0	1	1	1	1	1	0	1	1	0	0	0	0
700	0K8-P	72.4709	2	1	3	1	3	2	3	2	1	14	5	2.77	12	39	0	0	1	1	1	1	1	0	1	1	0	0	0	0
701	0K9-X	76.8378	2	0	0	1	2	3	2	2	1	11	60	1	5	13	0	0	1	1	0	0	1	0	1	0	0	0	0	0
702	0KA-A	55.5647	2	0	0	0	2	3	2	2	0	9	15	0.92	5	12	1	0	1	1	0	0	1	0	1	1	0	0	0	0
703	0KB-B	71.7372	1	0	0	0	2	3	2	2	0	9	15	1.08	5	14	0	0	1	1	0	0	1	0	1	1	0	0	0	0
704	0KC-I	84.3066	1	0	2	1	2	3	2	2	1	12	43	1.54	6	20	1	0	1	1	0	1	1	0	1	1	0	0	0	0
705	0KD-E	73.7166	2	0	0	1	2	3	2	2	1	11	80	1.15	5	15	1	0	1	1	0	0	1	0	1	1	0	0	0	0
706	0KE-H	65.8371	1	0	1	1	2	3	2	2	1	11	50	1.46	6	19	0	0	1	1	0	0	1	0	1	1	0	0	0	0
707	0KF-A	57.0787	1	0	0	0	2	3	2	2	1	10	85	0.92	4	12	1	0	1	1	0	0	1	0	1	1	0	0	0	0
708	0KG-B	64.8542	1	0	0	0	2	3	2	2	0	9	80	1.23	5	16	1	0	1	1	0	0	1	0	1	1	0	0	0	0
709	0KH-3	76.1342	1	0	0	0	2	3	2	2	1	10	55	0.31	1	4	0	0	1	1	0	1	1	0	1	0	0	0	0	0
710	0KI-4	70.371	1	0	2	1	2	3	2	2	1	12	25	1	5	15	0	0	1	1	0	1	1	0	1	1	0	0	0	0
711	0KJ-X	71.0144	2	0	1	1	2	3	2	2	1	11	70	0.62	3	9	0	0	1	1	0	0	1	0	1	0	0	0	0	0
712	0KK-0	81.2211	1	2	1	0	1	1	1	2	1	7	60	0.62	2	8	0	0	1	1	0	1	0	0	1	1	0	0	0	0
713	0KL-W	82.6475	1	1	2	0	2	2	2	2	1	11	10	0.85	2	11	0	0	1	1	1	1	0	0	1	1	0	0	0	0
714	0KM-3	76.271	1	0	2	0	2	2	2	2	1	11	10	1	4	13	0	0	1	1	1	1	1	0	1	1	0	0	0	0
715	0KN-4	56.1561	2	2	1	0	1	1	1	2	1	7	60	1.15	5	15	0	0	1	1	0	0	1	0	1	1	0	0	0	0
716	0KP-H	81.629	1	1	1	0	1	1	1	2	1	7	40	1	5	13	1	0	1	1	0	1	0	0	1	1	0	0	0	0
717	0KQ-Q	54.59	1	1	3	3	3	3	2	1	1	13	0	0.77	3	10	0	0	1	1	0	1	1	0	1	1	0	0	0	0
718	0KR-B	42.6283	2	2	1	1	1	2	1	2	1	8	60	0.85	4	12	0	0	1	1	0	0	0	0	1	1	0	0	0	0
719	0KS-T	54.6475	1	1	2	1	3	3	3	2	1	14	0	1.92	10	29	0	0	1	1	0	1	1	1	1	1	0	0	0	0
720	0KT-P	25.0513	1	1	1	1	1	2	1	2	1	8	35	0.46	3	9	0	0	1	1	0	1	1	0	1	1	0	0	0	0
721	0KU-H	67.5565	2	1	0	0	2	2	2	2	0	8	90	1.23	7	19	0	0	1	1	0	0	0	0	1	1	0	0	0	0
722	0KV-Q	80.4654	1	0	1	0	2	2	1	2	1	9	65	1.15	5	15	1	0	1	1	0	0	0	0	1	1	0	0	0	0
723	0KW-W	80.6872	2	1	2	0	1	2	2	2	1	10	0	1.08	5	18	0	0	1	1	0	1	1	0	1	1	0	0	0	0
724	0KX-I	84.167	1	1	1	0	1	2	2	2	1	9	40	0.77	3	14	0	0	1	1	0	1	1	0	1	1	0	0	0	0
725	0KY-4	79.2444	1	2	1	0	1	2	2	2	1	9	10	1.38	7	20	0	0	1	1	0	1	1	0	1	1	0	0	0	0
726	0KZ-7	91.0472	1	2	1	0	1	2	1	2	0	7	25	1.31	6	17	0	0	1	1	0	1	0	0	1	1	0	0	0	0
727	0L0-R	63.9425	1	2	1	0	1	2	2	2	1	9	25	1.08	4	14	0	0	1	1	0	1	1	0	1	0	0	0	0	0
728	0L1-C	78.7406	1	1	1	0	1	2	2	2	1	9	45	0.92	4	12	0	0	1	1	0	1	1	0	1	1	0	0	0	0
729	0L2-Z	29.3634	2	2	1	0	2	2	2	2	1	10	25	0.85	5	13	0	0	1	1	1	1	1	0	1	1	0	0	0	0
730	0L3-5	65.4483	2	1	1	1	1	2	2	2	1	9	40	1.38	7	21	0	0	1	1	0	1	1	0	1	1	0	0	0	0
731	0L4-D	52.7912	2	2	1	0	1	2	1	2	1	8	40	0.92	3	12	0	0	1	1	0	1	0	0	1	1	0	0	0	0
732	0L5-6	78.7379	1	1	1	1	1	2	2	2	1	9	35	1	5	14	0	0	1	1	1	1	0	0	1	1	0	0	0	0
733	0L6-2	62.6721	2	2	1	0	1	2	1	2	1	8	75	0.69	2	9	0	0	1	1	0	0	0	0	1	1	0	0	0	0
734	0L7-J	32.9829	1	2	2	2	2	2	2	2	2	12	70	0.23	2	7	0	0	1	1	0	0	1	0	0	1	0	0	0	0
735	0L8-5	79.8439	2	0	0	0	2	2	2	1	0	7	75	1.23	6	16	0	0	1	1	0	1	0	0	1	1	0	0	0	0
736	0L9-D	76.3477	1	1	2	1	2	2	2	2	1	11	0	1.46	7	22	1	0	1	1	1	1	1	0	1	1	0	0	0	0
737	0LA-R	48.2026	2	1	2	0	2	2	2	2	1	11	20	1	4	13	0	0	1	1	0	1	0	0	1	1	0	0	0	0
738	0LB-S	63.0418	1	0	0	0	2	2	2	1	0	7	70	1	4	13	0	0	1	1	0	0	0	0	1	1	0	0	0	0
739	0LC-Z	77.9384	1	2	1	0	1	2	1	2	0	7	40	1.15	5	17	1	0	1	1	0	1	1	0	1	1	0	0	0	0
740	0LD-V	88.846	2	2	2	0	1	2	1	2	0	8	15	0.69	3	11	0	0	1	1	0	1	0	0	1	1	0	0	0	0
741	0LE-Y	49.5825	1	1	1	0	1	2	1	2	0	7	70	0.92	3	13	1	0	1	1	0	1	1	0	1	1	0	0	0	0
742	0LF-R	73.3689	1	2	1	0	1	1	1	2	1	7	60	1	3	15	0	0	1	1	0	1	1	0	1	1	0	0	0	0
743	0LG-S	80.1725	2	1	1	0	2	2	2	2	1	10	10	0.77	4	12	0	0	1	1	1	1	1	0	1	1	0	0	0	0
744	0LH-J	33.7331	2	1	3	0	2	2	1	2	0	10	0	0.92	5	16	1	0	1	1	0	1	1	0	0	1	0	0	0	0
745	0LI-K	67.8713	1	1	2	1	2	2	2	2	1	11	30	0.85	5	11	0	0	1	1	0	1	1	0	1	1	0	0	0	0
746	0LJ-D	41.1253	2	2	1	2	1	2	2	2	1	10	60	0.31	2	6	0	0	1	1	0	0	1	0	1	1	0	0	0	0
747	0LK-G	60.6324	2	0	0	0	2	2	2	2	0	8	80	1.62	6	22	0	0	1	1	0	0	1	0	1	1	0	0	0	0
748	0LL-C	74.3655	1	0	0	0	2	2	2	2	0	8	90	1.15	3	16	0	0	1	1	0	0	1	0	1	1	0	0	0	0
749	0LM-J	79.2772	2	0	0	0	2	2	2	2	0	8	90	1.62	6	21	0	0	1	1	0	0	1	0	1	0	0	0	0	0
750	0LN-K	93.4867	1	0	1	1	2	3	2	2	1	11	20	1.77	9	24	0	0	1	1	0	1	1	0	1	1	0	0	0	0
751	0LP-Y	66.5489	2	0	0	0	2	2	2	2	0	8	90	1.31	5	17	0	0	1	1	0	1	1	0	1	1	0	0	0	0
752	0LQ-6	56.3258	2	0	0	0	2	2	2	2	0	8	80	1.08	4	14	0	0	1	1	0	0	1	0	1	1	0	0	0	0
753	0LR-S	66.4914	2	0	0	0	2	2	2	2	0	8	90	1.38	5	19	0	0	1	1	0	0	1	0	1	1	0	0	0	0
754	0LS-9	72.0602	1	0	0	1	2	2	2	2	0	9	70	1.15	4	18	0	0	1	1	0	1	1	0	1	0	0	0	0	0
755	0LT-5	76.3231	1	0	0	1	2	2	2	2	1	10	80	1.54	7	23	0	0	1	1	0	0	1	0	1	1	0	0	0	0
756	0LU-Y	40.0876	2	0	1	0	2	2	2	1	1	9	50	1	5	13	0	0	1	1	0	1	0	0	1	1	0	0	0	0
757	0LV-6	80.115	2	0	0	0	2	2	2	1	0	7	90	1.23	6	16	0	0	1	1	0	0	0	0	1	1	0	0	0	0
758	0LW-C	27.2471	2	0	0	0	1	2	2	1	0	6	100	0.77	3	10	0	0	1	1	0	0	0	0	1	1	0	0	0	0
759	0LX-Z	81.076	2	0	0	0	2	2	2	1	0	7	90	1.38	6	18	0	0	1	1	0	0	0	0	1	1	0	0	0	0
760	0LY-K	32.8268	2	1	1	0	2	2	2	2	2	11	60	0.77	3	10	1	0	1	1	0	1	1	0	1	0	0	0	0	0
761	0LZ-N	66.5572	2	1	1	0	2	2	2	2	1	10	35	1.77	8	26	1	0	1	1	1	1	1	0	0	1	0	0	0	0
762	0M0-B	82.0342	1	1	2	0	2	2	2	2	1	11	25	1.62	8	24	0	0	1	1	1	1	0	0	1	1	0	0	0	0
763	0M1-X	75.0116	2	1	2	0	2	2	2	2	1	11	5	0.54	2	10	0	0	1	1	1	1	1	0	1	1	0	0	0	0
764	0M2-J	41.232	2	2	1	1	2	2	2	2	1	10	40	0.69	3	9	0	0	1	1	0	0	0	0	1	1	0	0	0	0
765	0M3-Q	80.2108	2	1	1	1	1	2	2	2	1	9	25	0.92	3	12	0	0	1	1	0	1	1	0	1	1	0	0	0	0
766	0M4-Y	73.9822	1	1	1	1	2	2	2	2	1	10	30	0.85	3	11	0	0	1	1	1	0	0	0	1	0	0	0	0	0
767	0M5-R	72.0548	1	1	1	1	1	2	2	2	1	9	20	1	5	15	0	0	1	1	0	1	1	0	1	1	0	0	0	0
768	0M6-M	72.5229	1	1	1	2	2	2	2	2	1	11	15	1.23	5	17	0	0	1	1	1	1	0	0	1	1	0	0	0	0
769	0M7-4	31.9671	2	1	2	1	2	4	1	1	0	10	20	1.69	7	23	0	0	1	1	1	1	1	0	0	1	0	0	0	0
770	0M8-Q	64.271	2	1	1	1	1	2	2	2	1	9	70	1.31	5	17	0	0	1	1	0	1	1	0	1	1	0	0	0	0
771	0M9-Y	73.191	1	1	3	0	2	2	2	2	1	12	15	1.69	8	23	0	0	1	1	0	1	1	0	1	1	0	0	0	0
772	0MA-B	68.2738	1	2	1	0	1	2	1	2	0	7	45	0.69	3	9	1	0	1	1	0	1	1	0	1	0	0	0	0	0
773	0MB-C	82.0178	1	2	1	0	1	2	1	2	0	7	35	1.38	6	18	0	0	1	1	0	1	1	0	1	1	0	0	0	0
774	0MC-J	83.7974	2	1	1	0	1	2	2	2	1	9	25	0.85	3	12	0	0	1	1	1	0	1	0	1	1	0	0	0	0
775	0MD-F	42.6229	2	2	3	0	2	2	1	2	1	11	35	1	4	13	1	0	1	1	0	0	1	0	0	1	0	0	0	0
776	0ME-I	80.5941	1	2	1	0	1	2	1	2	0	7	30	0.69	3	11	0	0	1	1	0	1	0	0	1	1	0	0	0	0
777	0MF-B	81.4127	2	1	1	0	1	2	2	2	1	9	20	0.92	5	16	0	0	1	1	0	1	1	0	1	1	0	0	0	0
778	0MG-C	55.7207	2	1	1	0	1	2	2	2	1	9	45	0.92	3	12	0	0	1	1	0	1	1	0	1	1	0	0	0	0
779	0MH-4	57.1581	1	1	1	1	1	2	2	2	1	9	10	0.85	3	12	0	0	1	1	1	1	1	0	1	1	0	0	0	0
780	0MI-5	41.1253	2	2	1	1	1	2	1	2	1	8	55	0.62	2	8	1	0	1	1	0	0	0	0	1	0	0	0	0	0
781	0MJ-Y	58.4175	1	1	1	1	2	2	2	2	1	10	55	1	5	16	0	0	1	1	0	1	1	0	1	1	0	0	0	0
782	0MK-1	76.616	1	1	2	1	2	2	2	2	1	11	0	1.69	9	25	0	0	1	1	1	1	1	0	1	0	0	0	0	0
783	0ML-X	33.7878	2	1	2	1	2	2	2	2	2	12	0	0.85	5	14	0	0	1	1	0	1	0	0	0	0	0	0	0	0
784	0MM-4	62.5298	2	1	1	0	2	2	2	2	1	10	35	1.31	7	20	0	0	1	1	0	1	1	0	1	1	0	0	0	0
785	0MN-5	51.1239	2	0	0	0	2	2	2	2	0	8	85	1.62	7	21	0	0	1	1	0	1	0	0	1	0	0	0	0	0
786	0MP-I	67.1294	1	0	1	0	2	2	2	2	1	10	45	1.54	8	23	0	0	1	1	0	1	0	0	1	1	0	0	0	0
787	0MQ-R	47.9726	1	2	2	0	2	2	1	2	1	10	0	0.92	5	14	0	0	1	1	0	1	1	0	1	1	0	0	0	0
788	0MR-C	87.9179	1	2	1	0	1	2	1	2	0	7	40	1.08	5	14	0	0	1	1	1	1	0	0	1	1	0	0	0	0
789	0MS-U	84.178	1	1	1	0	1	2	2	2	1	9	15	1.15	6	16	0	0	1	1	1	1	1	0	1	1	0	0	0	0
790	0MT-Q	88.3778	1	2	1	0	1	2	1	2	0	7	40	1	5	14	0	0	1	1	1	1	0	0	1	1	0	0	0	0
791	0MU-I	50.4832	2	1	3	0	2	2	2	2	1	12	0	1.38	6	18	0	0	1	1	1	1	1	0	1	1	0	0	0	0
792	0MV-R	64.9774	2	2	1	0	1	2	1	2	0	7	60	1.38	4	19	0	0	1	1	0	0	0	0	1	1	0	0	0	0
793	0MW-X	57.4784	2	1	1	0	2	2	2	2	0	9	65	0.46	2	6	1	0	1	1	0	1	1	0	1	1	0	0	0	0
794	0MX-J	69.1691	2	2	1	0	1	2	1	2	0	7	60	0.69	3	9	0	0	1	1	0	0	0	0	1	0	0	0	0	0
795	0MY-5	82.8638	1	1	1	1	1	2	2	2	1	9	10	0.85	3	13	0	0	1	1	1	1	1	0	1	1	0	0	0	0
796	0MZ-8	66.5298	1	1	1	1	2	2	1	2	1	9	60	1.54	6	21	0	0	1	1	0	0	0	0	1	1	0	0	0	0
797	0N0-0	46.2669	1	1	0	1	1	2	1	2	0	7	85	0.69	3	9	0	0	1	1	0	0	1	0	1	1	0	0	0	0
798	0N1-L	67.937	1	1	1	1	1	2	2	2	1	9	30	0.85	5	11	0	0	1	1	0	1	1	0	1	1	0	0	0	0
799	0N2-8	70.5736	1	1	1	1	2	2	1	2	1	9	55	1.15	5	16	0	0	1	1	0	1	1	0	1	1	0	0	0	0
800	0N3-E	44.1424	2	1	2	3	3	2	2	2	1	13	0	1.31	5	18	0	0	1	1	1	1	1	0	1	1	0	0	0	0
801	0N4-M	85.8398	2	1	1	1	2	2	1	2	1	9	25	1.85	7	25	0	0	1	1	0	1	0	0	1	1	0	0	0	0
802	0N6-B	35.6249	1	0	0	0	2	2	2	2	0	8	85	1.08	6	17	1	0	1	1	0	0	0	0	1	1	0	0	0	0
803	0N7-T	75.6003	1	1	0	0	2	2	2	2	1	9	70	1.15	6	18	1	0	1	1	0	0	1	0	1	1	0	0	0	0
804	0N8-E	47.9562	2	1	1	0	1	2	1	2	1	8	35	0.69	2	9	1	0	1	1	0	1	0	0	1	1	0	0	0	0
805	0N9-M	81.8535	1	2	1	0	1	2	1	2	0	7	35	1	4	14	0	0	1	1	0	0	1	0	1	1	0	0	0	0
806	0NA-0	76.4435	2	2	1	0	1	1	1	2	0	6	65	1.92	8	25	0	0	1	1	0	0	1	0	1	1	0	0	0	0
807	0NB-1	83.2854	2	1	1	0	2	2	2	2	1	10	20	0.77	3	11	0	0	1	1	0	1	1	0	1	1	0	0	0	0
808	0NC-8	37.0431	2	1	1	1	2	2	2	2	1	10	35	0.31	1	4	0	0	1	1	0	1	1	0	1	1	0	0	0	0
809	0ND-4	80.0465	2	2	1	0	2	2	2	2	1	10	30	1.46	7	19	0	0	1	1	1	1	0	0	1	1	0	0	0	0
810	0NE-7	39.4579	2	1	0	0	1	2	1	2	1	7	75	0.38	1	5	0	0	1	1	0	0	0	0	1	1	0	0	0	0
811	0NF-0	52.4244	2	1	1	2	2	2	2	2	1	11	45	1.31	5	18	0	0	1	1	0	1	1	0	1	1	0	0	0	0
812	0NG-1	54.7351	2	1	1	2	1	2	2	2	1	10	25	1	4	13	0	0	1	1	0	1	1	0	1	1	0	0	0	0
813	0NH-T	87.217	1	0	2	0	2	2	2	2	0	10	10	1.31	5	18	0	0	1	1	0	1	1	0	1	1	0	0	0	0
814	0NI-U	75.2225	1	0	1	0	2	2	2	2	1	10	70	1.46	5	19	0	0	1	1	0	0	1	0	1	1	0	0	0	0
815	0NJ-M	60.271	2	0	1	1	2	2	2	2	0	9	90	1.38	5	18	0	0	1	1	0	0	1	0	1	1	0	0	0	0
816	0NK-Q	79.7372	2	0	1	2	2	2	2	2	1	11	80	1.62	5	22	1	0	1	1	0	0	1	0	1	1	0	0	0	0
817	0NL-L	65.9274	2	0	0	1	2	2	2	2	0	9	90	0.92	4	12	0	0	1	1	0	0	1	0	1	1	0	0	0	0
818	0NM-T	95.5373	2	0	2	1	2	2	2	2	1	11	5	1.85	6	24	0	0	1	1	0	1	1	0	1	1	0	0	0	0
819	0NN-U	71.7536	2	0	0	0	2	2	2	2	0	8	90	1.38	4	18	0	0	1	1	0	0	1	0	1	1	0	0	0	0
820	0NP-7	78.0999	1	1	3	0	2	1	2	2	1	11	30	0.69	3	12	0	0	1	1	1	1	1	0	1	1	0	0	0	0
821	0NQ-F	79.0335	1	1	1	0	2	2	1	2	1	9	15	1.85	7	25	0	0	1	1	0	1	1	0	1	1	0	0	0	0
822	0NR-1	71.6523	2	1	2	0	2	2	1	2	1	10	10	0.46	2	6	0	0	1	1	1	1	1	0	1	1	0	0	0	0
823	0NS-I	76.0438	2	1	2	0	2	2	2	2	1	11	5	1	4	13	0	0	1	1	1	1	1	0	1	1	0	0	0	0
824	0NT-E	80.1369	2	1	3	0	2	2	2	2	1	12	0	1.15	5	16	0	0	1	1	1	1	1	0	1	1	0	0	0	0
825	0NU-7	79.8138	1	1	2	0	2	2	2	2	1	11	0	0.77	5	13	0	0	1	1	0	1	1	0	1	1	0	0	0	0
826	0NV-F	66.4175	1	1	1	0	1	2	1	2	0	7	70	1.08	6	16	1	0	1	1	0	0	0	0	1	0	0	0	0	0
827	0NW-L	51.9562	2	2	1	0	1	2	1	2	0	7	40	0.46	3	8	0	0	1	1	0	0	0	0	1	0	0	0	0	0
828	0NX-8	60.4408	2	1	0	0	1	2	2	2	0	7	85	0.62	3	11	0	0	1	1	0	0	0	0	1	1	0	0	0	0
829	0NY-U	57.1526	2	0	0	0	2	2	2	2	0	8	90	1.08	5	17	0	0	1	1	0	0	0	0	1	1	0	0	0	0
830	0NZ-X	61.5825	2	0	1	0	2	2	2	2	0	9	55	1.15	6	15	0	0	1	1	0	1	0	0	1	1	0	0	0	0
831	0P0-T	77.9274	1	0	1	0	2	2	2	2	1	10	35	1.23	4	16	0	0	1	1	0	1	1	0	1	1	0	0	0	0
832	0P1-E	68.7858	2	0	0	0	2	2	2	2	0	8	60	1.31	5	17	0	0	1	1	0	1	0	0	1	1	0	0	0	0
833	0P2-1	60.3313	2	0	0	0	1	2	2	2	0	7	90	0.69	2	9	1	0	1	1	0	0	0	0	1	0	0	0	0	0
834	0P3-7	82.1355	2	0	0	0	1	2	2	2	0	7	85	1.23	5	16	0	0	1	1	0	0	1	0	1	0	0	0	0	0
835	0P4-F	71.6851	1	0	0	0	1	2	2	2	0	7	90	1.08	5	17	1	0	1	1	0	0	0	0	1	0	0	0	0	0
836	0P5-8	73.9521	2	0	0	0	1	2	2	2	0	7	90	0.92	4	12	1	0	1	1	0	0	0	0	1	0	0	0	0	0
837	0P6-4	56.0411	1	1	1	1	1	2	2	2	1	9	0	1	5	15	0	0	1	1	1	1	1	1	1	1	0	0	0	0
838	0P7-L	70.4914	1	1	1	1	2	2	2	2	1	10	30	1	4	14	0	0	1	1	1	1	1	0	1	1	0	0	0	0
839	0P8-7	67.77	1	1	1	1	1	2	2	2	1	9	30	1	5	14	0	0	1	1	0	1	1	0	1	1	0	0	0	0
840	0P9-F	67.0171	2	1	2	1	2	2	3	2	1	12	0	1.38	6	18	0	0	1	1	1	1	1	0	1	1	0	0	0	0
841	0PA-T	49.0568	2	2	2	1	2	2	2	2	1	11	35	1.15	5	15	0	0	1	1	1	1	1	0	1	1	0	0	0	0
842	0PB-U	23.1047	1	2	2	2	2	2	2	2	1	11	35	0.23	2	7	1	0	1	1	0	1	1	0	0	1	0	0	0	0
843	0PC-1	26.2313	1	1	1	1	2	2	2	2	1	10	45	0.38	2	6	1	0	1	1	0	1	0	0	1	1	0	0	0	0
844	0PD-X	71.1978	1	2	1	0	1	1	1	2	2	8	50	0.92	4	12	0	0	1	1	0	1	1	0	1	0	0	0	0	0
845	0PE-0	59.4333	2	2	1	0	1	1	1	2	1	7	60	0.31	1	4	0	0	1	1	0	0	0	0	1	0	0	0	0	0
846	0PF-T	83.2608	1	2	1	0	1	2	1	2	0	7	35	1.38	6	18	1	0	1	1	1	1	0	0	1	1	0	0	0	0
847	0PG-U	73.8535	1	2	1	0	1	2	1	2	0	7	45	0.69	4	11	0	0	1	1	0	1	1	0	1	0	0	0	0	0
848	0PH-L	46.486	2	1	1	0	2	2	2	2	1	10	35	1.08	5	14	0	0	1	1	0	1	1	0	1	1	0	0	0	0
849	0PI-M	76.8214	2	1	2	0	2	2	1	2	1	10	35	0.92	2	13	0	0	1	1	1	1	1	0	1	1	0	0	0	0
850	0PJ-F	75.6988	2	1	1	1	2	2	2	2	1	10	30	1.08	5	17	0	0	1	1	0	1	1	1	0	1	0	0	0	0
851	0PK-I	68.1916	1	1	2	0	2	2	3	2	1	12	0	1.23	7	19	1	0	1	1	1	1	1	0	1	1	0	0	0	0
852	0PL-E	25.191	1	1	1	0	2	2	1	2	1	9	50	0.38	1	5	1	0	1	1	0	0	0	0	1	0	0	0	0	0
853	0PM-L	51.5373	1	1	1	1	2	2	1	2	2	10	10	0.69	3	12	1	0	1	1	0	1	0	0	1	0	0	0	0	0
854	0PN-M	77.8125	2	0	2	1	2	2	2	2	1	11	5	2.23	11	31	1	0	1	1	0	1	0	0	1	1	0	0	0	0
855	0PP-0	54.9733	2	0	0	0	2	2	2	2	0	8	85	1.46	5	19	0	0	1	1	0	1	0	0	1	1	0	0	0	0
856	0PQ-8	81.5195	2	0	0	0	2	2	2	2	0	8	85	1.62	8	21	1	0	1	1	0	1	0	0	1	1	0	0	0	0
857	0PR-U	61.7851	1	0	0	0	2	2	2	2	0	8	90	1.38	7	18	1	0	1	1	0	0	0	0	1	1	0	0	0	0
858	0PS-B	65.5058	1	0	0	0	2	2	2	2	0	8	85	1.08	4	14	0	0	1	1	0	1	0	0	1	0	0	0	0	0
859	0PT-7	42.1602	1	1	3	0	2	2	2	2	1	12	10	0.77	3	10	0	0	1	1	0	1	1	1	1	1	0	0	0	0
860	0PU-0	89.8261	1	2	2	0	1	2	1	2	1	9	10	1.23	4	17	0	0	1	1	0	1	1	0	1	1	0	0	0	0
861	0PV-8	91.2526	1	2	1	0	1	1	1	2	1	7	30	1.23	5	19	0	0	1	1	1	1	0	0	1	1	0	0	0	0
862	0PW-E	76.9692	1	2	2	0	1	2	1	2	1	9	15	1.69	9	24	0	0	1	1	1	1	1	0	1	1	0	0	0	0
863	0PX-1	64.5476	2	2	1	0	1	2	1	2	0	7	55	0.62	3	8	0	0	1	1	0	0	0	0	1	0	0	0	0	0
864	0PZ-Q	71.0965	2	1	1	0	1	2	2	2	1	9	70	1.77	7	23	0	0	1	1	0	0	1	0	1	1	0	0	0	0
865	0Q0-Q	41.6263	2	1	1	0	1	2	2	2	1	9	15	0.62	3	8	0	0	1	1	0	1	1	0	1	1	0	0	0	0
866	0Q1-B	57.7495	1	1	1	0	1	2	2	2	1	9	50	1.62	7	22	1	0	1	1	0	0	1	0	1	1	0	0	0	0
867	0Q2-Y	58.3025	2	1	1	0	1	1	1	2	0	6	65	0.85	3	11	0	0	1	1	0	0	1	0	1	1	0	0	0	0
868	0Q3-4	46.4668	2	1	1	1	1	2	2	2	1	9	70	1.92	10	26	0	0	1	1	0	0	1	0	1	1	0	0	0	0
869	0Q4-C	85.2977	2	1	1	1	2	2	4	2	2	13	15	1.38	4	18	0	0	1	1	0	1	1	0	1	1	0	0	0	0
870	0Q5-5	34.7899	2	1	2	2	2	2	3	2	1	12	0	0.85	4	12	0	0	1	1	0	1	1	0	1	1	0	0	0	0
871	0Q6-1	50.9952	2	2	1	1	1	2	1	2	1	8	60	0.62	2	8	0	0	1	1	0	0	0	0	1	1	0	0	0	0
872	0Q7-I	64.898	1	1	1	1	2	2	1	2	1	9	55	0.77	4	11	1	0	1	1	1	1	0	0	1	1	0	0	0	0
873	0Q8-4	32.0575	2	1	1	1	2	2	2	2	1	10	25	1.92	8	26	0	0	1	1	0	1	1	0	0	1	0	0	0	0
874	0Q9-C	64.6598	2	1	0	1	2	2	1	2	1	9	30	1.15	5	15	0	0	1	1	0	1	1	0	1	1	0	0	0	0
875	0QA-Q	76.1259	1	1	1	1	2	2	2	2	2	11	55	1.08	4	15	0	0	1	1	0	1	1	0	1	1	0	0	0	0
876	0QB-R	40.9966	1	1	1	1	2	2	2	2	1	10	20	1.31	6	18	0	0	1	1	1	1	1	0	1	1	0	0	0	0
877	0QC-Y	75.7563	1	1	2	0	3	2	3	2	2	14	5	1.69	7	22	0	0	1	1	0	1	1	0	1	1	0	0	0	0
878	0QD-U	69.7248	2	1	2	1	2	2	2	2	1	11	5	1.23	7	19	0	0	1	1	0	1	0	0	1	1	0	0	0	0
879	0QE-X	83.8111	2	0	0	0	2	2	2	2	0	8	85	1.08	4	14	1	0	1	1	0	0	0	0	1	1	0	0	0	0
880	0QF-Q	48.5175	2	0	0	0	2	2	2	2	0	8	85	1.69	8	22	1	0	1	1	0	1	0	0	1	1	0	0	0	0
881	0QG-R	79.4689	2	1	3	0	2	2	2	2	1	12	0	1.23	4	17	0	0	1	1	1	1	1	0	1	1	0	0	0	0
882	0QH-I	68.9719	1	1	2	0	2	2	2	2	1	11	0	0.69	4	11	0	0	1	1	0	1	1	0	1	1	0	0	0	0
883	0QI-J	68.1396	1	2	0	0	1	2	1	2	0	6	85	0.54	1	7	0	0	1	1	0	0	0	0	1	0	0	0	0	0
884	0QJ-C	79.3539	2	1	2	0	2	2	2	2	1	11	10	0.85	3	11	0	0	1	1	1	1	1	0	1	1	0	0	0	0
885	0QK-F	79.4579	1	1	3	0	2	2	2	2	1	12	0	0.54	3	9	0	0	1	1	1	1	1	0	1	1	0	0	0	0
886	0QL-B	73.755	1	2	1	0	1	1	1	2	0	6	75	1.92	9	26	0	0	1	1	0	0	1	0	0	1	0	0	0	0
887	0QM-I	52.6899	2	1	2	0	2	2	2	2	1	11	10	0.31	1	4	0	0	1	1	1	1	1	0	1	1	0	0	0	0
888	0QN-J	74.7242	1	2	1	0	1	2	1	2	1	8	50	0.69	2	9	1	0	1	1	0	0	0	0	1	0	0	0	0	0
889	0QP-X	70.0424	1	2	1	0	1	1	1	2	1	7	60	0.69	2	10	1	0	1	1	0	0	0	0	1	0	0	0	0	0
890	0QQ-5	56.0137	2	1	0	0	1	2	1	2	1	7	95	1	4	13	0	0	1	1	0	0	0	0	1	1	0	0	0	0
891	0QR-R	72.4107	2	1	2	0	3	2	3	2	1	13	0	1.15	5	15	0	0	1	1	1	1	1	0	1	1	0	0	0	0
892	0QS-8	66.9131	2	0	0	1	2	2	2	2	0	9	90	1.38	6	19	1	0	1	1	0	0	1	0	1	1	0	0	0	0
893	0QT-4	78.705	2	0	0	1	2	2	2	2	0	9	90	1.15	5	15	0	0	1	1	0	0	1	0	0	1	0	0	0	0
894	0QU-X	67.217	2	0	1	0	2	2	2	2	1	10	75	1.62	6	21	0	0	1	1	0	0	1	0	1	1	0	0	0	0
895	0QV-5	88.4216	1	0	2	1	2	2	2	2	1	11	20	1.62	7	22	0	0	1	1	0	1	1	0	1	1	0	0	0	0
896	0QW-B	79.4689	2	0	2	0	2	2	2	2	1	11	10	1.38	4	19	0	0	1	1	0	1	1	0	0	1	0	0	0	0
897	0QX-Y	67.499	2	0	1	1	2	2	2	2	1	10	45	1.46	5	20	0	0	1	1	0	0	1	0	0	1	0	0	0	0
898	0QY-J	69.9411	2	0	1	0	2	2	2	2	0	9	70	1.92	8	25	0	0	1	1	0	0	1	0	1	1	0	0	0	0
899	0QZ-M	60.7255	2	1	2	1	2	2	3	2	1	12	0	1.85	8	27	1	0	1	1	0	1	1	0	0	1	0	0	0	0
900	0R0-R	69.8261	2	1	2	0	2	2	3	2	1	12	5	1.23	7	19	0	0	1	1	1	1	1	0	1	1	0	0	0	0
901	0R1-C	60.8706	2	0	0	0	2	2	2	2	0	8	90	1.15	5	15	0	0	1	1	0	0	0	0	1	0	0	0	0	0
902	0R2-Z	75.5154	2	0	1	0	2	2	2	2	1	10	40	1.69	8	22	0	0	1	1	1	1	0	0	1	1	0	0	0	0
903	0R3-5	68	1	2	1	0	1	1	1	2	0	6	55	0.62	2	8	0	0	1	1	0	0	0	0	1	0	0	0	0	0
904	0R4-D	54.2368	2	1	2	0	2	2	2	2	1	11	25	0.54	3	10	0	0	1	1	0	1	1	0	1	1	0	0	0	0
905	0R5-6	82.3682	2	2	1	0	1	2	1	2	1	8	35	1.08	5	14	0	0	1	1	1	1	1	0	1	1	0	0	0	0
906	0R6-2	48.0274	1	1	1	0	1	2	1	2	0	7	65	0.85	3	11	1	0	1	1	0	1	0	0	1	1	0	0	0	0
907	0R7-J	50.078	2	1	0	0	1	2	1	2	1	7	100	0.54	2	7	0	0	1	1	0	0	0	0	1	1	0	0	0	0
908	0R8-5	51.4606	1	1	2	2	2	2	3	2	1	12	0	1.08	4	15	0	0	1	1	1	1	1	1	1	1	0	0	0	0
909	0R9-D	23.7454	2	1	1	1	2	2	2	2	1	10	55	0.77	2	10	0	0	1	1	1	0	1	0	1	1	0	0	0	0
910	0RA-R	57.4976	2	1	1	0	1	2	1	2	0	7	55	0.62	2	9	0	0	1	1	0	0	0	0	1	0	0	0	0	0
911	0RB-S	74.7187	1	2	2	0	2	2	1	2	1	10	25	0.92	4	14	0	0	1	1	1	1	0	0	1	1	0	0	0	0
912	0RC-Z	70.2587	1	2	1	0	1	1	1	2	0	6	60	0.31	1	4	0	0	1	1	0	0	0	0	1	0	0	0	0	0
913	0RD-V	64.219	1	2	1	0	1	2	1	2	1	8	65	0.85	4	13	1	0	1	1	0	0	0	0	1	0	0	0	0	0
914	0RE-Y	80.2601	2	1	1	0	2	2	2	2	1	10	10	1.62	10	24	0	0	1	1	1	0	1	0	1	1	0	0	0	0
915	0RF-R	80.0137	2	0	1	0	2	2	2	2	1	10	70	1.31	5	17	0	0	1	1	0	1	0	0	1	1	0	0	0	0
916	0RG-S	60.1177	2	0	0	0	2	2	2	2	0	8	90	1.23	5	16	1	0	1	1	0	1	0	0	1	1	0	0	0	0
917	0RH-J	68.6105	2	0	0	0	2	2	2	2	0	8	90	1.15	5	15	1	0	1	1	0	1	0	0	1	1	0	0	0	0
918	0RI-K	73.2813	2	0	0	0	2	2	2	2	0	8	90	1.77	9	26	0	0	1	1	0	1	0	0	1	1	0	0	0	0
919	0RJ-D	76.1259	1	1	1	1	2	2	1	2	2	10	20	0.92	4	12	0	0	1	1	0	1	0	0	1	1	0	0	0	0
920	0RK-G	79.8138	1	1	3	0	3	2	2	2	2	14	10	0.85	3	12	0	0	1	1	1	1	1	0	1	1	0	0	0	0
921	0RL-C	51.614	1	1	1	1	2	2	2	2	1	10	30	0.85	3	12	0	0	1	1	0	1	0	0	1	0	0	0	0	0
922	0RM-J	75.9452	2	1	1	1	2	2	2	2	1	10	65	1.08	5	15	0	0	1	1	0	0	1	0	1	1	0	0	0	0
923	0RN-K	76	1	1	1	0	2	2	2	2	1	10	10	0.92	4	13	0	0	1	1	1	1	1	0	1	1	0	0	0	0
924	0RP-Y	65.8207	1	2	1	0	1	2	1	2	1	8	30	1.38	6	18	0	0	1	1	1	0	0	0	1	1	0	0	0	0
925	0RQ-6	64.2464	2	2	1	0	1	2	1	2	0	7	55	1.31	6	17	0	0	1	1	0	0	0	0	1	0	0	0	0	0
926	0RR-S	77.5578	1	1	3	0	2	2	2	2	1	12	0	1.62	6	21	1	0	1	1	1	1	1	0	1	1	0	0	0	0
927	0RS-9	79.5017	2	1	1	0	1	2	1	2	1	8	55	1	4	13	0	0	1	1	0	0	1	0	1	1	0	0	0	0
928	0RT-5	65.4209	2	2	1	0	1	2	1	2	1	8	45	0.85	3	11	0	0	1	1	1	0	0	0	1	0	0	0	0	0
929	0RU-Y	77.5387	1	2	1	0	1	1	1	2	1	7	50	0.38	1	5	0	0	1	1	0	0	0	0	1	0	0	0	0	0
930	0RV-6	75.9452	2	0	0	0	2	2	2	1	0	7	100	1.46	6	20	0	0	1	1	0	0	1	0	1	1	0	0	0	0
931	0RW-C	64.449	2	0	0	0	2	2	2	2	0	8	100	1.38	6	21	0	0	1	1	0	0	1	0	1	0	0	0	0	0
932	0RX-Z	75.6961	1	0	2	0	2	2	2	2	0	10	20	1.46	6	19	0	0	1	1	0	1	1	0	1	1	0	0	0	0
933	0RY-K	72.6379	2	0	1	0	2	2	2	2	0	9	90	1.46	5	19	0	0	1	1	0	0	1	0	1	1	0	0	0	0
934	0RZ-N	79.8193	2	0	1	0	2	2	2	2	1	10	40	2	7	27	0	0	1	1	0	1	1	0	1	1	0	0	0	0
935	0S0-W	60.5394	1	1	1	1	2	2	2	2	1	10	45	1	5	15	0	0	1	1	0	1	0	0	1	1	0	0	0	0
936	0S1-H	64.5147	2	1	2	1	2	2	2	2	2	12	25	1.08	6	14	0	0	1	1	1	1	1	0	1	1	0	0	0	0
937	0S2-4	74.7296	1	1	0	0	2	2	1	2	1	8	55	1	5	13	0	0	1	1	0	1	1	0	1	1	0	0	0	0
938	0S3-A	66.0643	1	1	1	1	2	2	2	2	1	10	15	1.46	7	21	0	0	1	1	0	1	1	0	1	0	0	0	0	0
939	0S4-I	82.4887	2	1	2	0	2	2	3	2	2	13	15	1.15	5	15	0	0	1	1	1	1	1	0	1	1	0	0	0	0
940	0S5-B	80.0027	1	1	2	1	2	2	1	2	2	11	15	0.92	5	12	0	0	1	1	1	1	1	0	1	1	0	0	0	0
941	0S6-7	73.0486	1	2	1	0	1	2	1	2	1	8	60	0.77	2	10	1	0	1	1	0	0	0	0	1	0	0	0	0	0
942	0S7-P	50.8966	2	2	1	0	1	2	1	2	1	8	40	1	2	14	1	0	1	1	1	0	0	0	1	0	0	0	0	0
943	0S8-A	66.2122	2	2	1	0	1	2	1	2	0	7	55	0.62	1	8	0	0	1	1	0	0	0	0	1	0	0	0	0	0
944	0S9-I	76.9719	2	1	2	0	2	2	2	2	1	11	20	1.23	3	17	0	0	1	1	1	1	1	0	0	1	0	0	0	0
945	0SA-W	72.9117	1	2	1	0	1	2	1	2	1	8	50	0.69	3	9	0	0	1	1	0	0	1	0	1	0	0	0	0	0
946	0SB-X	46.9596	2	1	1	0	2	2	3	2	2	12	35	1.23	6	19	0	0	1	1	1	1	1	0	0	1	0	0	0	0
947	0SC-4	46.8008	2	1	2	0	2	2	3	2	2	13	5	1	5	16	0	0	1	1	0	1	1	0	0	1	0	0	0	0
948	0SD-0	86.3135	2	1	1	1	2	2	2	2	1	10	10	1.15	6	18	0	0	1	1	1	1	1	0	1	1	0	0	0	0
949	0SE-3	61.9466	2	0	0	0	2	2	2	2	0	8	90	1.54	8	20	0	0	1	1	0	0	0	0	1	1	0	0	0	0
950	0SF-W	68.2437	1	1	1	1	1	2	3	2	2	11	35	1.08	4	14	0	0	1	1	0	1	1	0	1	1	0	0	0	0
951	0SG-X	53.4374	1	1	1	0	2	3	3	3	2	14	25	1	4	13	0	0	1	1	0	1	0	0	1	1	0	0	0	0
952	0SH-P	34.0315	2	1	1	0	2	1	3	2	2	11	75	1.23	7	19	1	0	1	1	0	1	1	0	1	1	0	0	0	0
953	0SI-Q	74.0479	2	1	1	1	1	2	2	2	1	9	35	1.46	7	22	0	0	1	1	0	1	1	0	1	1	0	0	0	0
954	0SJ-I	52.3066	1	2	2	0	2	2	1	2	1	10	30	0.92	5	15	0	0	1	1	0	0	1	0	1	0	0	0	0	0
955	0SK-L	73.232	1	2	2	0	2	2	1	2	1	10	30	0.77	3	10	1	0	1	1	0	0	1	0	1	0	0	0	0	0
956	0SL-H	64.9363	1	2	2	0	2	2	1	2	1	10	30	0.92	5	13	1	0	1	1	0	0	1	0	1	0	0	0	0	0
957	0SM-P	71.603	1	2	2	0	2	2	1	2	1	10	30	1	6	16	0	0	1	1	0	1	1	0	1	0	0	0	0	0
958	0SN-Q	71.8522	1	2	2	0	2	2	1	2	1	10	30	0.85	4	11	1	0	1	1	0	0	1	0	1	0	0	0	0	0
959	0SP-3	58.5298	2	2	2	0	2	2	1	2	1	10	30	0.85	5	11	1	0	1	1	0	0	1	0	1	0	0	0	0	0
960	0SQ-B	77.6564	1	2	2	0	2	2	2	2	1	11	10	1	4	14	0	0	1	1	0	1	1	0	1	0	0	0	0	0
961	0SR-X	75.4442	1	2	2	0	2	2	2	2	1	11	10	0.85	5	14	1	0	1	1	0	0	1	0	1	0	0	0	0	0
962	0SS-E	65.4155	2	2	2	0	2	2	2	2	1	11	20	0.92	4	12	1	0	1	1	0	0	1	0	1	0	0	0	0	0
963	0ST-A	57.1061	1	2	2	0	2	2	1	2	1	10	30	0.54	3	8	1	0	1	1	0	0	1	0	1	1	0	0	0	0
964	0SU-3	58.3244	2	2	2	0	2	2	1	2	1	10	30	0.54	3	7	1	0	1	1	0	0	1	0	1	0	0	0	0	0
965	0SV-B	72.3477	1	2	2	0	2	2	2	2	1	11	10	0.92	6	15	0	0	1	1	0	0	1	0	1	0	0	0	0	0
966	0SW-H	56.3696	2	2	2	0	2	2	1	2	1	10	30	0.54	3	8	1	0	1	1	0	0	1	0	1	0	0	0	0	0
967	0SX-4	47.8029	1	2	1	0	2	2	1	2	1	9	45	0.54	3	7	1	0	1	1	0	0	1	0	1	0	0	0	0	0
968	0SY-Q	77.9576	1	2	2	0	2	2	2	2	1	11	10	1.15	5	16	1	0	1	1	0	1	1	0	1	0	0	0	0	0
969	0SZ-T	69.8535	1	1	1	1	2	2	2	3	2	12	50	1	4	13	0	0	0	1	0	1	1	0	1	1	0	0	0	0
970	0T0-5	80.846	1	2	2	0	2	2	2	2	1	11	10	0.92	5	15	0	0	1	1	0	1	1	0	1	0	0	0	0	0
971	0T1-R	76.3614	1	2	2	0	2	2	1	2	1	10	30	1.08	7	16	1	0	1	1	0	1	1	0	1	0	0	0	0	0
972	0T2-D	52.3751	2	2	2	0	2	2	1	2	1	10	30	0.62	3	8	1	0	1	1	0	0	1	0	1	0	0	0	0	0
973	0T3-J	50.0643	1	2	2	0	2	2	2	2	1	11	30	0.92	5	12	1	0	1	1	0	0	1	0	1	0	0	0	0	0
974	0T4-S	61.922	2	2	2	0	2	2	1	2	1	10	30	0.85	5	11	0	0	1	1	0	0	1	0	1	0	0	0	0	0
975	0T5-K	46.0205	1	2	2	0	2	2	1	2	1	10	30	0.69	5	12	0	0	1	1	0	0	1	0	1	0	0	0	0	0
976	0T6-G	79.5264	1	2	2	0	2	2	2	2	1	11	20	0.62	3	8	1	0	1	1	0	0	1	0	1	1	0	0	0	0
977	0T7-Y	20.5394	1	2	2	0	2	2	1	2	1	10	30	0.69	4	10	1	0	1	1	0	0	1	0	1	0	0	0	0	0
978	0T8-J	63.0062	2	2	2	0	2	2	2	2	1	11	10	0.85	6	14	1	0	1	1	0	0	1	0	1	1	0	0	0	0
979	0T9-S	56.7091	2	2	2	0	2	2	1	2	1	10	30	0.77	4	11	1	0	1	1	0	0	1	0	1	0	0	0	0	0
980	0TA-5	60.3203	1	1	0	1	0	1	2	2	1	7	65	0.77	4	10	0	0	1	1	0	0	0	0	1	0	0	0	0	0
981	0TB-6	18.5818	2	2	2	0	2	2	1	2	2	11	30	0.69	4	9	1	0	1	1	0	0	1	0	1	0	0	0	0	0
982	0TC-D	54.935	1	2	2	0	2	2	1	2	1	10	30	0.77	5	13	0	0	1	1	0	0	1	0	1	0	0	0	0	0
983	0TD-9	69.2293	1	2	2	0	2	2	1	2	1	10	30	0.77	4	10	1	0	1	1	0	0	1	0	1	0	0	0	0	0
984	0TE-C	65.9795	2	2	2	0	2	2	1	2	1	10	30	0.85	5	12	0	0	1	1	0	0	1	0	1	0	0	0	0	0
985	0TF-5	75.0582	1	1	1	1	1	1	2	2	1	8	30	0.85	3	11	0	0	1	1	0	1	1	0	1	1	0	0	0	0
986	0TG-6	18.6831	2	2	2	0	2	2	1	2	1	10	30	0.69	4	9	1	0	1	1	0	0	1	0	1	0	0	0	0	0
987	0TH-Y	78.1246	1	2	2	0	2	2	2	2	1	11	10	0.85	4	11	0	0	1	1	0	0	1	0	1	0	0	0	0	0
988	0TI-Z	64.835	1	2	2	0	2	2	1	2	1	10	30	1.08	5	17	1	0	1	1	0	0	1	0	1	0	0	0	0	0
989	0TJ-S	70.2505	2	2	2	0	2	2	1	2	1	10	35	1.08	6	14	1	0	1	1	0	1	1	0	1	0	0	0	0	0
990	0TK-V	67.3895	1	2	2	0	2	2	1	2	1	10	30	0.85	5	12	1	0	1	1	0	0	1	0	1	1	0	0	0	0
991	0TL-R	62.8282	1	2	2	0	2	2	1	2	1	10	30	1.08	7	16	1	0	1	1	0	1	1	0	1	0	0	0	0	0
992	0TM-Y	55.2663	1	2	2	0	2	2	1	2	1	10	30	1	5	14	0	0	1	1	0	0	1	0	1	0	0	0	0	0
993	0TN-Z	62.8501	1	2	2	0	2	2	1	2	1	10	30	1	5	14	1	0	1	1	0	0	1	0	1	0	0	0	0	0
994	0TP-C	63.7043	1	2	2	0	2	2	1	2	1	10	30	0.77	4	11	1	0	1	1	0	0	1	0	1	0	0	0	0	0
995	0TQ-K	58.987	1	2	2	0	2	2	1	2	1	10	30	0.85	4	11	1	0	1	1	0	0	1	0	1	0	0	0	0	0
996	0TR-6	55.655	1	2	2	0	2	2	1	2	1	10	30	0.85	5	11	1	0	1	1	0	0	1	0	1	0	0	0	0	0
997	0TS-N	33.7139	1	2	2	0	2	2	1	2	1	10	30	0.69	4	9	1	0	1	1	0	0	1	0	1	0	0	0	0	0
998	0TT-J	33.8508	1	2	2	0	2	2	2	2	1	11	10	0.54	3	7	1	0	1	1	0	0	1	0	1	0	0	0	0	0
999	0TU-C	51.0472	1	1	1	1	1	2	2	2	0	8	60	1.23	7	19	0	0	1	1	0	1	1	0	1	1	0	0	0	0
1000	0TV-K	62.1437	2	1	1	1	2	2	2	2	1	10	30	1.15	6	18	0	0	1	1	0	1	1	0	1	1	0	0	0	0
1001	0TW-R	52.5147	2	2	1	0	2	2	2	2	1	10	30	0.85	5	14	0	0	1	1	0	1	0	0	1	1	0	0	0	0
1002	0TX-D	36.8706	2	1	0	0	0	0	2	2	0	4	100	0.08	0	1	0	0	0	1	0	0	0	0	1	1	0	0	0	0
1003	0TY-Z	70.8966	2	1	1	1	2	2	2	3	1	11	25	1.38	6	18	0	0	1	1	1	1	1	0	1	1	0	0	0	0
1004	0TZ-2	67.5565	1	2	2	0	2	2	2	2	1	11	20	1	5	13	1	0	1	1	0	0	1	0	1	0	0	0	0	0
1005	0U0-I	69.7139	1	2	2	0	2	2	2	2	1	11	30	0.69	4	9	0	0	1	1	0	0	1	0	1	0	0	0	0	0
1006	0U1-4	70.3901	2	2	1	0	2	2	1	2	1	9	45	0.92	5	12	1	0	1	1	0	0	1	0	1	0	0	0	0	0
1007	0U2-R	49.629	2	2	2	0	2	2	1	2	1	10	30	0.62	3	8	1	0	1	1	0	0	1	0	1	0	0	0	0	0
1008	0U3-X	62.1547	1	1	1	0	1	2	2	2	1	9	70	0.62	3	8	0	0	1	1	0	1	0	0	1	1	0	0	0	0
1009	0U4-5	34.987	2	2	2	0	2	2	1	2	1	10	30	0.69	3	10	0	0	1	1	0	0	1	0	1	0	0	0	0	0
1010	0U5-Y	58.9979	1	2	2	0	2	2	1	2	1	10	30	0.62	3	8	1	0	1	1	0	0	1	0	1	0	0	0	0	0
1011	0U6-U	75.5565	1	2	2	0	2	2	1	2	1	10	30	1	5	14	1	0	1	1	0	0	1	0	1	0	0	0	0	0
1012	0U7-B	47.2444	1	2	2	0	2	2	1	2	1	10	30	0.46	2	6	1	0	1	1	0	0	0	0	1	0	0	0	0	0
1013	0U8-X	46.7187	2	2	2	0	2	2	1	2	1	10	30	1.08	6	14	0	0	1	1	0	0	1	0	1	0	0	0	0	0
1014	0U9-5	33.9357	1	2	2	0	2	2	2	2	1	11	10	0.54	3	7	1	0	1	1	0	0	1	0	1	0	0	0	0	0
1015	0UA-I	74.1711	1	2	2	0	2	2	2	2	1	11	10	1.31	7	20	1	0	1	1	0	0	1	0	1	0	0	0	0	0
1016	0UB-J	72.3587	1	2	2	0	2	2	1	2	1	10	30	1	5	14	1	0	1	1	0	1	1	0	1	0	0	0	0	0
1017	0UC-R	62.757	2	2	2	0	2	2	1	2	1	10	30	1.08	6	15	1	0	1	1	0	0	1	0	1	0	0	0	0	0
1018	0UD-M	67.9644	2	2	2	0	2	2	1	2	1	10	30	1.15	6	16	1	0	1	1	0	0	1	0	1	0	0	0	0	0
1019	0UE-Q	74.3436	1	2	2	0	2	2	1	2	1	10	30	1.23	5	16	1	0	1	1	0	0	1	0	1	0	0	0	0	0
1020	0UF-I	52.9856	1	2	2	0	2	2	1	2	1	10	30	0.85	5	11	1	0	1	1	0	0	1	0	1	0	0	0	0	0
1021	0UG-J	58.7023	1	2	2	0	2	2	1	2	1	10	30	0.77	4	11	0	0	1	1	0	1	1	0	1	0	0	0	0	0
1022	0UH-B	63.6468	1	2	2	0	2	2	2	2	1	11	10	0.92	6	15	1	0	1	1	0	0	1	0	1	0	0	0	0	0
1023	0UI-C	62.8528	2	2	2	0	2	2	2	2	1	11	10	0.92	5	13	1	0	1	1	0	0	1	0	1	0	0	0	0	0
1024	0UJ-5	63.2936	1	2	1	0	1	1	1	2	1	7	55	0.46	2	6	0	0	1	1	0	1	0	0	1	1	0	0	0	0
1025	0UK-8	55.8905	1	2	2	0	2	2	1	2	1	10	30	0.92	4	12	1	0	1	1	0	0	1	0	1	0	0	0	0	0
1026	0UL-4	31.7509	2	2	2	0	2	2	1	2	1	10	30	0.62	2	8	0	0	1	1	0	0	1	0	1	0	0	0	0	0
1027	0UM-B	56.898	1	2	2	0	2	2	1	2	1	10	30	0.85	3	11	1	0	1	1	0	0	1	0	1	0	0	0	0	0
1028	0UN-C	57.5195	1	2	2	0	2	2	1	2	1	10	30	0.85	5	11	1	0	1	1	0	0	1	0	1	0	0	0	0	0
1029	0UP-Q	40.8022	2	2	2	0	2	2	1	2	1	10	30	0.62	3	9	1	0	1	1	0	0	1	0	1	0	0	0	0	0
1030	0UQ-Y	61.5195	1	2	2	0	2	2	1	2	1	10	30	0.77	4	11	1	0	1	1	0	0	1	0	1	0	0	0	0	0
1031	0UR-J	65.5524	2	2	2	0	2	2	1	2	1	10	30	1.08	5	14	1	0	1	1	0	0	1	0	1	0	0	0	0	0
1032	0US-1	49.3142	1	2	2	0	2	2	1	2	1	10	30	0.85	4	11	1	0	1	1	0	0	1	0	1	0	0	0	0	0
1033	0UT-X	67.8631	1	2	2	0	2	2	1	2	1	10	30	1.08	5	14	1	0	1	1	0	0	1	0	1	0	0	0	0	0
1034	0UU-Q	42.4285	2	2	1	0	2	2	1	2	1	9	45	0.54	2	7	1	0	1	1	0	0	1	0	1	0	0	0	0	0
1035	0UV-Y	56.8706	2	1	1	1	2	2	2	2	1	10	35	1	4	14	0	0	1	1	0	1	0	0	1	1	0	0	0	0
1036	0UW-4	55.0171	2	1	1	1	2	3	2	2	1	11	40	0.77	5	13	0	0	1	1	0	1	0	0	1	0	0	0	0	0
1037	0UX-R	74.8747	2	1	2	1	2	2	2	1	2	11	25	2.38	10	32	0	0	1	1	1	1	1	0	1	1	0	0	0	0
1038	0UY-C	40.2026	2	2	2	0	2	2	1	2	1	10	30	0.92	5	12	0	0	1	1	0	0	1	0	1	1	0	0	0	0
1039	0UZ-F	79.2334	1	2	2	0	2	2	1	2	1	10	30	1.08	5	14	1	0	1	1	0	0	1	0	1	0	0	0	0	0
1040	0V0-0	64.5202	2	2	2	0	2	2	1	2	1	10	30	0.62	3	8	1	0	1	1	0	0	1	0	1	0	0	0	0	0
1041	0V1-L	67.4004	1	2	2	0	2	2	1	2	1	10	30	0.92	6	15	1	0	1	1	0	0	1	0	1	0	0	0	0	0
1042	0V2-8	74.0561	2	2	2	0	2	2	2	2	1	11	10	1.31	8	20	1	0	1	1	0	1	1	0	1	0	0	0	0	0
1043	0V3-E	54.2943	2	1	1	1	1	2	1	2	0	7	55	0.38	1	5	0	0	1	1	0	1	1	0	1	1	0	0	0	0
1044	0V4-M	72.1862	1	1	1	0	2	2	3	2	1	11	50	1.15	7	15	0	0	1	1	1	1	1	0	1	1	0	0	0	0
1045	0V5-F	57.5086	1	2	1	0	1	1	1	2	0	6	65	0.54	2	7	1	0	1	1	0	1	0	0	1	1	0	0	0	0
1046	0V6-B	77.7385	1	1	1	0	2	2	2	2	1	10	40	0.62	3	9	0	0	1	1	0	1	0	0	1	1	0	0	0	0
1047	0V7-T	80.052	1	2	1	0	1	2	1	2	1	8	35	0.77	4	10	0	0	1	1	0	1	0	0	1	1	0	0	0	0
1048	0V8-E	59.9097	1	2	1	0	1	1	1	2	1	7	60	0.46	2	7	1	0	1	1	0	1	0	0	1	1	0	0	0	0
1049	0V9-M	56.4408	1	1	1	1	1	1	2	2	1	8	65	0.31	2	6	0	0	1	1	0	0	1	0	1	1	0	0	0	0
1050	0VA-0	85.8453	2	1	2	0	2	2	2	2	1	11	20	0.77	4	12	0	0	1	1	0	1	0	0	1	1	0	0	0	0
1051	0VC-8	74.1355	2	2	2	0	2	2	1	2	2	11	25	1.31	6	18	1	0	1	1	0	1	1	0	1	0	0	0	0	0
1052	0VD-4	79.1704	1	2	2	0	2	2	1	2	1	10	30	0.85	5	11	1	0	1	1	0	0	1	0	1	0	0	0	0	0
1053	0VE-7	72.7064	1	2	2	0	2	2	2	2	1	11	25	1.23	7	17	0	0	1	1	0	1	1	0	1	0	0	0	0	0
1054	0VF-0	65.8042	1	1	2	0	2	2	1	2	1	10	30	1.15	7	15	1	0	1	1	0	1	1	0	1	0	0	0	0	0
1055	0VG-1	66.1437	1	2	2	0	2	2	1	2	1	10	30	1.15	5	15	1	0	1	1	0	1	1	0	1	0	0	0	0	0
1056	0VH-T	67.3703	1	2	2	0	2	2	1	2	1	10	30	0.77	4	10	1	0	1	1	0	0	1	0	1	0	0	0	0	0
1057	0VI-U	48.3997	2	2	2	0	2	2	1	2	1	10	30	0.77	4	10	1	0	1	1	0	0	1	0	1	0	0	0	0	0
1058	0VJ-M	67.1157	1	2	2	0	2	2	1	2	1	10	30	1.08	5	14	1	0	1	1	0	0	1	0	1	0	0	0	0	0
1059	0VK-Q	73.1253	1	2	2	0	2	2	1	2	1	10	30	1.08	5	15	0	0	1	1	0	0	1	0	1	0	0	0	0	0
1060	0VL-L	78.0342	2	1	2	0	2	2	2	2	1	11	5	1.15	6	15	0	0	1	1	0	1	1	0	1	1	0	0	0	0
1061	0VM-T	77.2923	1	2	1	0	1	1	1	2	0	6	60	0.38	1	5	1	0	1	1	0	1	1	0	1	0	0	0	0	0
1062	0VN-U	60.3723	2	2	1	0	1	2	1	2	1	8	60	0.69	2	9	1	0	1	1	0	1	1	0	1	0	0	0	0	0
1063	0VP-7	75.1129	2	2	2	0	2	2	1	2	1	10	35	0.54	3	9	0	0	1	1	0	1	0	0	1	0	0	0	0	0
1064	0VQ-F	79.7563	1	2	1	0	2	2	2	2	1	10	65	0.31	1	4	0	0	1	1	0	1	0	0	1	0	0	0	0	0
1065	0VR-1	80.6242	2	2	1	2	1	1	1	2	1	8	60	0.46	2	6	0	0	1	1	0	1	1	0	1	0	0	0	0	0
1066	0VS-I	73.1088	2	2	1	1	2	2	1	2	0	8	75	0.54	2	7	0	0	1	1	0	1	1	0	1	0	0	0	0	0
1067	0VT-E	80.8296	1	2	1	0	1	1	1	2	0	6	55	1	5	13	0	0	1	1	0	1	1	0	1	0	0	0	0	0
1068	0VU-7	38.4066	1	1	2	0	2	2	2	2	1	11	35	0.62	2	8	0	0	1	1	0	1	1	0	1	1	0	0	0	0
1069	0VV-F	78.7406	2	0	0	0	2	2	2	2	0	8	80	1.62	7	21	0	0	1	1	0	1	0	0	1	1	0	0	0	0
1070	0VW-L	58.7379	2	0	1	0	2	3	2	1	0	9	50	1.77	7	23	0	0	1	1	0	1	0	0	1	1	0	0	0	0
1071	0VX-8	62.6174	1	0	0	0	2	2	2	2	0	8	90	1.38	7	21	1	0	1	1	0	0	0	0	1	0	0	0	0	0
1072	0VY-U	72.9528	1	0	0	0	2	2	2	2	0	8	90	1.15	5	18	0	0	1	1	0	0	0	0	1	1	0	0	0	0
1073	0VZ-X	71.5455	1	0	1	0	2	2	2	2	0	9	65	1	5	16	1	0	1	1	0	0	0	0	1	0	0	0	0	0
1074	0W0-L	81.5277	2	0	0	0	2	2	2	2	0	8	90	1.54	6	20	1	0	1	1	0	0	0	0	1	1	0	0	0	0
1075	0W1-7	77.5195	1	2	1	0	1	1	1	2	1	7	50	0.46	1	6	0	0	1	1	0	1	1	0	1	1	0	0	0	0
1076	0W2-U	74.7844	1	2	1	0	1	2	1	2	1	8	55	0.54	1	8	0	0	1	1	0	0	1	0	1	1	0	0	0	0
1077	0W3-0	68.1506	1	2	1	0	1	1	1	2	1	7	60	0.85	4	12	0	0	1	1	0	1	1	0	1	1	0	0	0	0
1078	0W4-8	63.6934	2	1	3	0	2	2	2	2	1	12	0	0.69	3	9	0	0	1	1	1	1	1	0	1	1	0	0	0	0
1079	0W5-1	76.7912	2	2	1	0	1	1	1	2	1	7	45	0.54	1	7	0	0	1	1	0	0	1	0	1	0	0	0	0	0
1080	0W6-X	55.7016	2	1	1	0	2	1	2	2	1	9	65	1	4	13	0	0	1	1	0	0	1	0	1	1	0	0	0	0
1081	0W7-E	79.1102	1	2	1	0	1	1	1	2	1	7	55	0.62	1	8	0	0	1	1	0	0	0	0	1	0	0	0	0	0
1082	0W8-0	42.4531	1	1	1	0	2	1	2	2	1	9	65	0.31	1	4	0	0	1	1	0	0	1	0	1	1	0	0	0	0
1083	0W9-8	52.6899	2	1	2	1	2	2	2	2	2	12	20	0.85	5	13	1	0	1	1	0	1	0	0	0	1	0	0	0	0
1084	0WA-L	79.0691	1	2	1	0	2	2	1	2	1	9	30	0.77	4	10	0	0	1	1	0	1	0	0	1	1	0	0	0	0
1085	0WB-M	45.3689	2	1	1	1	2	2	1	2	1	9	60	1.31	7	17	0	0	1	1	0	0	0	0	1	1	0	0	0	0
1086	0WC-U	79.6222	2	2	1	1	2	2	2	2	2	11	30	1.23	4	16	0	0	1	1	1	1	0	0	1	1	0	0	0	0
1087	0WD-Q	76.5476	2	0	0	0	2	2	2	2	0	8	90	1.46	7	22	1	0	1	1	0	0	0	0	1	1	0	0	0	0
1088	0WE-T	81.1691	1	0	1	0	2	2	2	2	0	9	50	1.77	9	26	1	0	1	1	0	1	0	0	1	1	0	0	0	0
1089	0WF-L	67.5948	2	0	0	0	2	2	2	1	0	7	85	1.31	5	17	1	0	1	1	0	0	0	0	1	0	0	0	0	0
1090	0WG-M	70.0835	2	1	2	1	2	2	3	2	1	12	0	1.69	9	25	0	0	1	1	0	1	1	0	0	1	0	0	0	0
1091	0WH-E	33.2129	2	1	1	0	2	2	2	2	1	10	0	1.31	5	17	0	0	1	1	0	1	1	1	1	1	0	0	0	0
1092	0WI-F	78.2505	2	0	0	0	2	2	2	2	0	8	90	1.31	6	17	1	0	1	1	0	0	0	0	1	0	0	0	0	0
1093	0WJ-8	51.0965	2	1	2	0	2	2	1	2	2	11	0	1.38	7	21	0	0	1	1	1	1	0	0	1	1	0	0	0	0
1094	0WK-B	65.796	1	1	0	0	2	2	1	2	1	8	70	0.62	3	11	1	0	1	1	0	0	0	0	1	1	0	0	0	0
1095	0WL-7	69.6263	2	0	0	0	2	2	2	2	0	8	80	1.54	7	20	0	0	1	1	0	0	0	0	1	0	0	0	0	0
1096	0WM-E	81.0376	2	0	1	0	2	2	2	2	0	9	60	1.38	6	18	1	0	1	1	0	0	0	0	1	0	0	0	0	0
1097	0WR-M	48.4435	1	1	1	0	2	2	1	2	1	9	45	1.46	7	22	1	0	1	1	0	0	0	0	1	1	0	0	0	0
1098	0ZA-3	63.8166	1	2	2	1	2	2	2	2	1	11	40	0.31	1	4	0	0	1	1	0	1	0	0	1	1	0	0	0	0
1099	0ZB-4	60.9692	1	1	1	1	2	2	2	2	1	10	55	1.15	5	18	0	0	1	1	0	1	0	0	1	1	0	0	0	0
1100	0ZC-B	96.5311	1	2	2	3	2	2	2	2	1	12	15	0.69	4	13	0	0	1	1	0	1	0	0	1	1	0	0	0	0
1101	0ZD-7	51.603	2	1	2	1	3	2	3	3	2	15	30	1.08	5	17	0	0	1	1	1	1	0	0	1	1	0	0	0	0
1102	0ZE-A	77.2567	1	1	2	1	2	2	2	2	1	11	35	0.85	3	11	0	0	1	1	0	1	1	0	1	1	0	0	0	0
1103	0ZF-3	62.3573	2	1	2	2	2	2	2	2	1	11	40	0.85	3	11	0	0	1	1	0	1	0	0	1	1	0	0	0	0
1104	0ZG-4	77.2101	1	2	1	1	2	2	2	2	1	10	75	1.31	6	20	0	0	1	1	0	0	0	0	1	1	0	0	0	0
1105	0ZH-W	79.1595	1	1	2	2	2	2	2	2	1	11	20	1.46	8	22	0	0	1	1	0	1	0	0	1	1	0	0	0	0
1106	0ZI-X	58.0808	2	1	1	1	1	2	2	2	1	9	70	0.54	3	11	0	0	1	1	0	0	0	0	1	1	0	0	0	0
1107	0ZJ-Q	55.3812	1	1	1	1	2	2	2	2	1	10	70	0.77	4	13	0	0	1	1	0	0	0	0	1	0	0	0	0	0
1108	0ZK-T	77.1964	1	1	2	1	2	2	2	2	1	11	0	1.77	7	23	0	0	1	1	1	1	1	0	1	1	0	0	0	0
1109	0ZL-P	71.551	2	2	1	1	2	2	2	2	1	10	50	1.15	6	18	0	0	1	1	0	1	0	0	1	1	0	0	0	0
1110	0ZM-W	58.6585	2	1	2	1	2	2	2	2	1	11	40	1	6	16	0	0	1	1	0	1	0	0	1	1	0	0	0	0
1111	0ZN-X	86.5435	2	2	1	1	2	2	2	2	1	10	45	1	5	13	0	0	1	1	0	1	0	0	1	0	0	0	0	0
1112	0ZP-A	84.6297	2	2	3	2	2	2	2	2	1	12	10	1.77	9	26	0	0	1	1	1	1	0	0	1	1	0	0	0	0
1113	0ZQ-I	84.5886	2	2	2	2	2	2	2	2	1	11	15	1.69	7	25	0	0	1	1	1	1	0	0	1	1	0	0	0	0
1114	0ZR-4	65.8344	2	1	2	1	2	2	2	2	1	11	25	1	4	16	0	0	1	1	0	1	0	1	1	1	0	0	0	0
1115	0ZS-L	80.1971	1	2	2	1	2	2	2	2	1	11	45	1.23	6	19	0	0	1	1	0	0	0	0	1	0	0	0	0	0
1116	0ZT-H	86.9788	1	1	2	2	2	2	2	2	2	12	25	1.38	7	21	0	0	1	1	0	1	0	0	1	1	0	0	0	0
1117	0ZU-A	84.909	1	1	2	2	2	2	2	2	1	11	5	1.54	8	23	0	0	1	1	0	1	1	0	1	1	0	0	0	0
1118	0ZV-I	78.924	1	1	1	2	2	2	2	2	1	11	30	1.23	6	18	0	0	1	1	0	1	0	0	1	1	0	0	0	0
1119	0ZW-P	68.5394	1	1	2	1	2	2	2	2	1	11	40	1.23	7	19	0	0	1	1	0	1	0	0	1	0	0	0	0	0
1120	0ZX-B	65.1992	2	1	1	1	1	2	2	2	0	8	95	0.92	4	12	0	0	1	1	0	0	1	0	1	1	0	0	0	0
1121	0ZY-X	77.243	1	1	2	3	3	3	2	1	1	13	0	1.77	8	27	0	0	1	1	1	1	0	0	1	1	0	0	0	0
1122	0ZZ-0	61.7604	2	1	2	1	2	2	2	2	1	11	10	1.15	5	18	0	0	1	1	0	1	0	0	1	1	0	0	0	0
1123	100-6	69.5496	1	2	1	1	2	2	2	2	1	10	70	1.08	3	14	0	0	1	1	0	0	0	0	1	1	0	0	0	0
1124	101-S	60.1752	2	1	2	1	2	2	2	2	1	11	60	0.62	3	8	0	0	1	1	0	1	0	0	1	1	0	0	0	0
1125	102-E	82.9405	2	2	2	1	2	2	2	2	1	11	45	0.85	4	11	0	0	1	1	0	1	0	0	1	1	0	0	0	0
1126	103-K	74.4942	2	1	1	1	2	2	2	2	1	10	65	0.85	3	11	0	0	1	1	0	0	0	0	1	1	0	0	0	0
1127	104-T	60.2409	1	1	2	2	2	2	2	2	1	11	45	0.85	3	11	0	0	1	1	0	1	1	0	1	1	0	0	0	0
1128	105-L	68	2	1	2	2	2	2	2	2	1	11	40	1.15	6	18	0	0	1	1	0	1	0	0	1	1	0	0	0	0
1129	106-H	35.2115	1	1	2	1	2	2	2	2	1	11	40	1.15	6	18	0	0	1	1	0	1	0	0	1	1	0	0	0	0
1130	107-Z	74.8912	2	1	1	1	2	2	2	2	1	10	60	1.23	5	16	0	0	1	1	0	0	0	0	1	0	0	0	0	0
1131	108-K	84.397	1	2	2	2	1	2	2	2	1	10	50	1.15	6	18	0	0	1	1	0	1	0	0	1	0	0	0	0	0
1132	109-T	78.1054	2	2	2	1	2	2	2	2	1	11	40	1.38	6	18	0	0	1	1	0	1	0	0	1	1	0	0	0	0
1133	10A-6	69.1116	1	1	2	1	2	2	2	2	1	11	5	1.31	6	20	0	1	1	1	1	1	0	0	1	1	0	0	0	0
1134	10B-7	57.7057	1	2	1	1	1	2	2	1	1	8	70	1.23	5	16	0	0	1	1	0	1	0	0	1	1	0	0	0	0
1135	10C-E	64.7666	1	2	2	1	2	2	2	2	1	11	45	0.85	4	14	0	0	1	1	0	1	0	0	1	0	0	0	0	0
1136	10D-A	64.5804	2	1	2	2	3	3	3	3	2	16	20	1.08	5	17	0	0	1	1	0	1	0	0	1	1	0	0	0	0
1137	10E-D	77.2977	1	1	1	2	2	2	2	2	1	11	15	1.15	5	15	0	0	1	1	1	1	1	0	1	1	0	0	0	0
1138	10F-6	24.4107	1	2	1	0	2	2	1	2	1	9	95	0.31	1	4	1	0	1	1	0	0	1	0	1	1	0	0	0	0
1139	10G-7	73.0267	1	2	1	0	2	2	2	2	1	10	30	1.38	7	20	0	0	1	1	0	1	1	0	1	0	0	0	0	0
1140	10H-Z	81.5715	1	2	1	0	2	2	2	2	1	10	60	1.31	6	18	1	0	1	1	1	1	0	0	1	0	0	0	0	0
1141	10I-0	69.6783	2	2	1	1	2	2	2	2	1	10	30	0.38	2	5	1	0	1	1	0	1	1	1	1	0	0	0	0	0
1142	10J-T	97.2539	1	2	1	1	2	2	2	2	1	10	20	0.54	3	10	1	0	1	1	0	1	0	0	1	1	0	0	0	0
1143	10K-W	74.9049	1	2	1	0	2	2	1	2	1	9	30	1.46	8	22	1	0	1	1	0	1	0	0	1	1	0	0	0	0
1144	10L-S	83.9425	1	2	1	2	2	2	1	2	1	10	40	1	6	15	1	0	1	1	0	1	0	0	1	0	0	0	0	0
1145	10M-Z	83.0089	2	2	1	0	2	2	2	2	1	10	50	0.85	4	11	1	0	1	1	0	1	1	0	1	1	0	0	0	0
1146	10N-0	67.5017	2	2	1	0	2	2	1	2	1	9	45	0.46	2	6	1	0	1	1	0	1	0	0	1	0	0	0	0	0
1147	10P-D	71.384	1	2	1	0	2	2	1	2	1	9	80	0.69	4	9	1	0	1	1	0	0	0	0	1	0	0	0	0	0
1148	10Q-L	64.1588	1	2	1	0	2	2	2	2	1	10	80	0.85	5	14	1	0	1	1	0	0	1	0	1	0	0	0	0	0
1149	10R-7	77.3936	1	2	1	0	2	2	2	2	1	10	30	0.92	6	15	1	0	1	1	0	1	1	0	1	0	0	0	0	0
1150	10S-P	76.4463	1	2	1	0	2	2	1	2	1	9	70	0.54	2	7	1	0	1	1	0	0	0	0	1	0	0	0	0	0
1151	10T-K	90.3244	1	2	2	1	2	2	2	2	1	11	10	1.08	7	17	1	0	1	1	0	1	0	0	1	1	0	0	0	0
1152	10U-D	74.935	1	2	1	0	2	2	2	2	1	10	40	1	4	15	1	0	1	1	0	1	0	0	1	0	0	0	0	0
1153	10V-L	68	1	2	1	2	1	2	2	2	1	10	20	1.15	7	17	1	0	1	1	0	1	0	0	1	1	0	0	0	0
1154	10W-S	51.4333	2	2	1	1	3	2	2	2	1	11	15	1.62	9	23	0	0	1	1	0	1	1	0	1	1	0	0	0	0
1155	10X-E	89.0294	1	2	2	3	2	2	2	2	2	13	5	1	7	15	0	0	1	1	0	1	0	0	1	1	0	0	0	0
1156	10Y-0	92.8515	1	2	1	1	2	2	2	2	1	10	10	1.3	6	17	0	0	1	1	0	1	0	0	1	1	0	0	0	0
1157	10Z-3	79.9973	2	2	1	1	2	2	2	2	1	10	10	1.6	7	22	0	0	1	1	0	1	0	0	1	0	0	0	0	0
1158	110-C	78.8857	1	2	1	0	2	2	2	2	1	10	70	1.2	4	16	0	0	1	1	0	0	0	0	1	0	0	0	0	0
1159	111-Y	71.5154	1	2	1	0	2	2	1	2	1	9	45	0.5	3	7	1	0	1	1	0	0	0	0	1	0	0	0	0	0
1160	112-K	67.3758	1	2	1	0	2	2	1	2	1	9	40	0.6	3	8	1	0	1	1	0	0	0	0	1	0	0	0	0	0
1161	113-R	72.9281	1	2	2	2	2	1	2	2	2	11	35	0.2	1	3	0	0	1	1	0	1	1	0	1	0	0	0	0	0
1162	114-Z	65.7084	1	2	1	1	2	2	2	2	1	10	30	1.3	7	20	0	0	1	1	0	1	1	0	1	0	0	0	0	0
1163	115-S	50.6146	1	2	1	0	2	2	2	2	1	10	10	0.7	5	12	1	0	1	1	0	1	1	0	1	1	0	0	0	0
1164	116-N	80.5065	1	2	1	0	2	2	2	2	1	10	25	1.2	4	17	1	0	1	1	0	1	1	0	1	1	0	0	0	0
1165	117-5	81.8453	1	2	3	2	3	2	2	2	2	14	5	0.5	4	8	0	0	1	1	0	1	1	0	1	1	0	0	0	0
1166	118-R	80.1506	1	1	2	1	2	1	2	2	1	10	43	1	5	15	0	0	0	0	0	1	0	0	1	1	0	0	0	0
1167	119-Z	87.0965	1	1	2	2	3	2	2	2	1	12	5	0.5	3	6	0	0	1	1	1	1	1	0	1	1	0	0	0	0
1168	11A-C	76.8515	2	1	3	3	2	3	3	2	1	14	43	1.8	7	27	0	0	1	1	0	1	1	0	1	1	0	0	0	0
1169	11B-D	75.6441	2	1	1	1	1	2	2	2	1	9	50	2.3	12	33	0	0	1	1	1	1	1	0	1	1	0	0	0	0
1170	11C-K	86.4613	2	1	1	1	2	2	2	2	1	10	55	1.23	6	19	0	0	1	1	0	1	0	0	1	0	0	0	0	0
1171	11D-G	84.2656	1	2	2	2	2	2	2	2	1	11	30	1.15	6	18	0	0	1	1	0	1	0	0	1	1	0	0	0	0
1172	11E-J	76.0548	1	2	1	2	2	2	2	2	1	11	35	1.08	5	17	0	0	1	1	0	1	0	0	1	1	0	0	0	0
1173	11F-C	52.9199	2	1	2	2	2	2	2	2	1	11	0	1.46	8	22	1	0	1	1	1	1	0	0	1	1	0	0	0	0
1174	11G-D	85.7248	1	2	1	2	2	2	2	2	1	11	40	1.15	5	15	0	0	1	1	0	0	0	0	1	0	0	0	0	0
1175	11H-5	52.6899	1	2	1	1	2	2	2	2	1	10	50	0.46	2	6	0	0	1	1	0	0	0	0	1	0	0	0	0	0
1176	11I-6	66.601	1	1	2	2	2	2	2	2	1	11	15	1.77	6	26	0	0	1	1	0	1	0	0	1	1	0	0	0	0
1177	11J-Z	49.1088	1	1	2	1	2	2	2	2	2	12	45	0.85	4	15	0	0	1	1	0	1	1	0	1	1	0	0	0	0
1178	11K-2	52.9966	1	1	2	2	2	2	2	2	1	11	35	1.15	6	18	0	0	1	1	0	0	1	0	1	1	0	0	0	0
1179	11L-Y	75.8056	2	2	2	1	2	2	2	2	1	11	50	1.08	6	17	0	0	1	1	0	1	0	0	1	1	0	0	0	0
1180	11M-5	68	1	2	1	1	1	1	2	2	1	8	40	0.62	2	8	0	0	1	1	0	1	0	0	1	0	0	0	0	0
1181	11N-6	76.5476	2	1	2	1	2	2	2	2	1	11	45	1	4	13	0	0	1	1	0	1	1	0	1	1	0	0	0	0
1182	11P-J	80.1177	1	2	2	2	2	2	2	2	1	11	35	0.92	5	14	0	0	1	1	0	1	1	0	1	1	0	0	0	0
1183	11Q-S	75.0472	1	1	1	1	2	1	2	2	1	9	45	0.85	4	14	0	0	1	1	0	1	0	0	1	0	0	0	0	0
1184	11R-D	83.05	1	2	1	2	1	1	2	2	1	9	60	1.15	6	15	0	0	1	1	0	1	0	0	1	0	0	0	0	0
1185	11S-V	52.0657	2	2	1	1	2	2	2	2	1	10	35	1.08	5	17	0	0	1	1	0	1	0	0	1	1	0	0	0	0
1186	11T-R	80.961	1	1	1	1	2	2	2	2	1	10	40	1.31	6	17	0	0	1	1	0	1	1	0	1	1	0	0	0	0
1187	11U-J	75.7399	1	1	1	1	2	2	2	2	1	10	30	0.69	3	9	0	0	1	1	0	1	1	0	1	1	0	0	0	0
1188	11V-S	56.7064	1	1	3	3	3	3	3	3	1	16	0	1.69	7	25	0	0	1	1	1	1	1	0	1	1	0	0	0	0
1189	11W-Y	51.5592	2	1	2	1	2	2	3	2	1	12	35	0.77	3	10	0	0	1	1	0	1	0	0	1	1	0	0	0	0
1190	11X-K	83.9945	1	2	2	1	2	2	2	2	1	11	50	0.77	4	13	0	0	1	1	0	1	0	0	1	1	0	0	0	0
1191	11Y-6	52.6899	2	1	2	2	2	2	2	2	2	12	0	1.08	5	17	0	0	1	1	1	1	0	0	1	1	0	0	0	0
1192	11Z-9	46.7187	2	2	1	1	1	1	2	2	1	8	55	0.54	1	7	0	0	1	1	0	1	0	0	1	0	0	0	0	0
1193	120-M	87.7974	2	2	2	2	2	2	2	2	1	11	25	1.54	8	23	0	0	1	1	0	1	0	0	1	1	0	0	0	0
1194	121-8	53.8508	2	1	1	1	1	2	2	2	1	9	60	0.62	3	11	0	0	1	1	0	1	0	0	1	1	0	0	0	0
1195	122-V	68.0082	1	1	2	1	2	2	2	2	2	12	30	0.85	3	11	0	0	1	1	0	1	1	0	1	1	0	0	0	0
1196	123-1	35.1184	1	1	2	1	2	2	2	2	2	12	30	1.69	9	26	0	0	1	1	0	1	1	0	1	1	0	0	0	0
1197	124-9	92.8378	2	2	2	2	2	2	2	2	2	12	0	1.31	7	20	0	0	1	1	1	1	0	0	1	1	0	0	0	0
1198	125-2	41.7276	1	1	2	1	2	2	2	2	1	11	40	0.62	3	11	0	0	1	1	0	1	1	0	1	0	0	0	0	0
1199	126-Y	83.2882	1	1	3	1	2	2	2	2	1	12	35	0.92	4	12	0	0	1	1	0	1	1	0	1	1	0	0	0	0
1200	127-F	68	2	1	2	1	2	2	2	2	1	11	15	1.38	7	21	0	0	1	1	0	1	1	0	1	1	0	0	0	0
1201	12A-M	74.8665	1	1	2	1	2	2	2	2	1	11	30	1.15	5	18	0	0	1	1	0	1	1	0	1	1	0	0	0	0
1202	12Q-2	75.1786	2	2	1	0	2	2	1	2	1	9	45	0.85	2	12	0	0	1	1	0	1	1	0	1	1	0	0	0	0
1203	12R-N	60.9418	1	2	1	0	1	1	1	2	1	7	65	0.77	4	10	1	0	1	1	0	1	1	0	1	0	0	0	0	0
1204	12S-5	59.9836	1	2	1	0	1	2	1	2	0	7	70	0.54	3	9	0	0	1	1	0	1	0	0	1	1	0	0	0	0
1205	12T-1	68.9774	2	2	2	0	1	2	1	2	1	9	43	1.23	5	16	0	0	1	1	0	0	0	0	1	1	0	0	0	0
1206	12U-U	75.7864	1	1	2	0	2	2	2	2	1	11	15	0.54	3	10	0	0	1	1	0	1	0	0	1	1	0	0	0	0
1207	12V-2	76.1259	1	2	1	0	1	2	1	2	1	8	55	0.85	4	11	0	0	1	1	0	1	1	0	1	1	0	0	0	0
1208	12X-V	82.8309	2	0	1	1	2	2	2	2	0	9	45	1.69	9	25	0	0	1	1	0	0	1	0	1	0	0	0	0	0
1209	12Y-G	63.2964	2	0	0	0	2	2	2	2	0	8	90	1.46	6	19	0	0	1	1	0	0	1	0	1	1	0	0	0	0
1210	12Z-J	90.0315	2	0	1	1	2	2	2	2	1	10	30	1.54	6	20	0	0	1	1	0	1	1	0	1	1	0	0	0	0
1211	130-1	76.2272	2	0	0	2	2	2	2	2	0	10	80	1.54	7	20	0	0	1	1	0	0	1	0	1	1	0	0	0	0
1212	131-M	74.527	2	0	1	1	2	2	2	2	0	9	90	2.08	9	30	1	0	0	1	0	0	1	0	1	0	0	0	0	0
1213	132-9	68.8624	2	0	0	0	2	2	2	2	0	8	75	1.54	8	23	0	0	1	1	0	0	0	0	1	1	0	0	0	0
1214	133-F	64.4928	2	0	1	0	2	2	2	2	0	9	80	1.38	7	21	1	0	1	1	0	0	1	0	0	1	0	0	0	0
1215	134-N	69.6263	1	0	1	2	2	2	2	2	0	10	85	1.15	5	18	0	0	0	1	0	1	1	0	1	1	0	0	0	0
1216	135-G	85.4264	1	0	2	0	2	2	2	2	1	11	10	1.62	4	22	0	0	1	0	0	0	1	0	1	1	0	0	0	0
1217	136-C	91.2882	2	0	0	0	2	2	2	2	0	8	75	1.69	7	22	0	0	1	1	0	1	1	0	0	1	0	0	0	0
1218	137-U	76.7064	2	0	0	2	2	2	2	2	0	10	90	1.38	6	21	0	0	1	1	0	0	1	0	1	1	0	0	0	0
1219	138-F	68	2	0	0	2	2	2	2	2	0	10	85	1.85	8	24	0	0	1	1	0	0	1	0	1	1	0	0	0	0
1220	139-N	68.5695	2	0	0	0	2	2	2	2	0	8	90	1.15	6	16	1	0	1	1	0	0	1	0	1	1	0	0	0	0
1221	13A-1	70.6283	2	0	0	0	2	2	2	2	0	8	90	1.31	7	20	1	0	1	1	0	0	1	0	1	0	0	0	0	0
1222	13B-2	56.0274	2	0	0	0	2	2	2	2	0	8	90	1.31	6	20	0	0	1	1	0	0	1	0	1	1	0	0	0	0
1223	13C-9	73.0103	1	0	1	0	2	2	2	2	0	9	35	1.54	7	20	1	0	1	1	0	1	1	0	1	1	0	0	0	0
1224	13D-5	59.4223	1	2	2	0	2	2	1	2	1	10	30	0.69	4	12	0	0	1	1	0	0	1	0	1	0	0	0	0	0
1225	13E-8	44.5202	1	2	2	0	2	2	2	2	1	11	10	0.85	4	12	1	0	1	1	0	0	1	0	1	1	0	0	0	0
1226	13F-1	44.5722	1	2	2	0	2	2	2	2	1	11	10	0.77	5	13	1	0	1	1	0	0	1	0	1	1	0	0	0	0
1227	13G-2	67.0992	2	2	1	0	1	1	1	2	0	6	55	0.92	5	12	0	0	1	1	0	1	1	0	1	0	0	0	0	0
1228	13H-U	80.783	1	2	1	0	1	2	1	2	0	7	65	0.77	3	10	0	0	1	1	0	1	0	0	1	0	0	0	0	0
1229	13I-V	75.3429	1	1	3	0	2	2	2	2	1	12	5	0.77	4	10	0	0	1	1	0	1	1	0	1	1	0	0	0	0
1230	13J-N	77.4401	2	2	1	0	1	2	1	2	1	8	75	1	4	13	1	0	1	1	0	1	1	0	1	1	0	0	0	0
1231	13K-R	83.3922	1	2	2	1	2	2	1	2	1	10	35	0.54	2	8	0	0	1	1	0	1	0	0	1	0	0	0	0	0
1232	13L-M	80.7064	1	2	2	0	2	2	1	2	1	10	30	1.08	5	14	1	0	1	1	0	0	1	0	1	1	0	0	0	0
1233	13M-U	70.5818	1	2	2	0	2	2	1	2	1	10	30	1.08	6	14	0	0	1	1	0	0	1	0	1	0	0	0	0	0
1234	13N-V	19.9151	2	2	2	0	2	2	2	2	2	12	30	1.62	7	21	1	0	1	1	0	0	1	0	1	1	0	0	0	0
1235	13P-8	56.0958	2	2	1	0	2	2	1	2	1	9	45	0.77	4	10	1	0	1	1	0	0	1	0	1	0	0	0	0	0
1236	13Q-G	78.2724	1	2	2	0	2	2	1	2	1	10	30	0.85	6	14	1	0	1	1	0	0	1	0	1	0	0	0	0	0
1237	13R-2	74.5927	1	2	2	0	2	2	2	2	1	11	20	1.23	7	17	1	0	1	1	0	1	1	0	1	0	0	0	0	0
1238	13S-J	52.1561	1	2	2	0	2	2	1	2	1	10	30	0.77	3	10	1	0	1	1	0	0	1	0	1	0	0	0	0	0
1239	13T-F	47.5318	1	2	2	0	2	2	2	2	1	11	10	1.31	7	17	1	0	1	1	0	1	1	0	0	0	0	0	0	0
1240	13U-8	68.7666	1	2	2	0	2	2	1	2	1	10	30	1.31	8	20	1	0	1	1	0	0	1	0	1	0	0	0	0	0
1241	13V-G	65.8508	1	2	2	0	2	2	2	2	1	11	40	0.77	4	10	1	0	1	1	0	0	1	0	1	0	0	0	0	0
1242	13W-M	75.9617	2	2	2	0	2	2	1	2	1	10	30	0.69	3	10	1	0	1	1	0	0	1	0	1	0	0	0	0	0
1243	13X-9	69.6619	1	2	2	0	2	2	1	2	1	10	30	0.77	5	13	1	0	1	1	0	0	1	0	1	0	0	0	0	0
1244	13Y-V	37.5715	2	2	2	0	2	2	1	2	1	10	30	0.85	5	12	1	0	1	1	0	0	1	0	1	0	0	0	0	0
1245	13Z-Y	71.6934	1	1	0	0	1	2	2	2	1	8	65	0.85	3	11	0	0	1	1	0	0	1	0	1	1	0	0	0	0
1246	140-J	64.6571	1	1	1	0	2	2	2	2	1	10	35	1.15	5	15	0	0	1	1	0	1	1	0	1	1	0	0	0	0
1247	141-5	69.3936	1	2	1	1	1	1	2	2	1	8	65	0.46	2	6	0	0	1	1	0	0	1	0	1	1	0	0	0	0
1248	142-S	75.6277	1	2	2	0	2	2	1	2	1	10	30	1.38	7	18	1	0	1	1	0	1	1	0	1	0	0	0	0	0
1249	143-Y	67.8877	1	2	2	0	2	2	1	2	1	10	30	0.77	5	12	0	0	1	1	0	0	1	0	1	0	0	0	0	0
1250	144-6	65.4155	1	2	2	0	2	2	1	2	1	10	25	0.85	5	11	1	0	1	1	0	1	1	0	1	0	0	0	0	0
1251	145-Z	71.6769	1	2	2	0	2	2	1	2	1	10	30	0.62	3	8	1	0	1	1	0	0	1	0	1	1	0	0	0	0
1252	146-V	71.3155	2	2	2	0	2	2	1	2	1	10	30	0.77	5	12	1	0	1	1	0	0	1	0	1	0	0	0	0	0
1253	147-C	67.4579	1	2	2	0	2	2	1	2	1	10	30	1.15	8	18	1	0	1	1	0	1	1	0	1	0	0	0	0	0
1254	148-Y	57.1225	1	2	2	0	2	2	1	2	1	10	30	0.23	2	6	1	0	1	1	0	0	1	0	1	0	0	0	0	0
1255	149-6	70.2204	1	1	1	0	2	2	3	3	2	13	50	1.46	5	20	0	0	1	1	0	0	1	0	1	1	0	0	0	0
1256	14B-K	65.7933	2	1	1	1	2	2	1	2	1	9	70	1	4	16	0	0	1	1	0	0	0	0	1	1	0	0	0	0
1257	14C-S	38.5051	1	1	1	1	2	2	2	2	0	9	60	0.62	3	9	0	0	1	1	0	0	0	0	1	1	0	0	0	0
1258	14E-R	82.5079	1	1	2	1	2	2	2	2	1	11	35	0.62	3	9	0	0	1	1	0	0	1	0	1	1	0	0	0	0
1259	14F-J	58.5572	2	2	2	2	2	2	1	2	1	10	5	1.08	5	15	0	0	1	1	0	1	0	0	1	1	0	0	0	0
1260	14G-K	43.6441	2	1	0	1	1	2	2	2	1	9	55	0.92	5	12	0	0	1	1	0	1	0	0	1	1	0	0	0	0
1261	14H-C	52.7392	2	1	2	1	2	2	4	2	2	14	15	0.46	3	8	0	0	1	1	1	1	1	0	1	1	0	0	0	0
1262	14I-D	76.627	2	1	3	1	2	2	4	2	2	15	0	1.62	8	21	0	0	1	1	1	1	0	0	1	1	0	0	0	0
1263	14J-6	68.7064	1	1	3	1	3	2	4	3	2	17	0	0.85	4	15	0	0	1	1	0	1	1	1	1	1	0	0	0	0
1264	14K-9	65.4784	2	1	1	1	2	2	2	2	1	10	40	0.77	4	11	1	0	1	1	0	1	1	0	1	1	0	0	0	0
1265	14L-5	61.3279	2	1	3	2	3	2	4	3	2	17	0	1.77	6	23	0	0	1	1	0	1	1	0	1	1	0	0	0	0
1266	14M-C	62.089	2	1	3	2	2	2	4	2	2	15	15	1.69	9	22	0	0	1	1	1	1	0	0	1	1	0	0	0	0
1267	14N-D	74.3518	2	1	2	2	2	2	2	2	2	12	25	1.23	6	16	0	0	1	1	0	1	0	0	1	1	0	0	0	0
1268	14P-R	56.5886	1	2	2	0	2	2	1	2	1	10	30	0.62	3	8	1	0	1	1	0	0	1	0	1	0	0	0	0	0
1269	14Q-Z	51.2663	2	2	2	0	2	2	1	2	1	10	30	0.92	4	13	1	0	1	1	0	0	1	0	1	0	0	0	0	0
1270	14R-K	77.4292	1	2	2	0	2	2	1	2	1	10	30	0.85	4	11	1	0	1	1	0	0	1	0	1	0	0	0	0	0
1271	14S-2	70.0479	2	1	1	1	2	2	2	2	1	10	35	0.92	4	12	0	0	1	1	0	1	0	0	1	1	0	0	0	0
1272	14T-Y	63.1951	2	1	1	1	2	2	2	1	1	9	15	0.92	4	12	0	0	1	1	1	1	0	0	1	1	0	0	0	0
1273	14V-Z	74.4394	2	1	2	1	2	2	3	2	1	12	10	1.46	6	20	0	0	1	1	0	1	0	0	1	1	0	0	0	0
1274	14W-5	39.614	1	1	1	0	2	2	2	2	1	10	35	1.08	5	14	0	0	1	1	0	1	1	0	1	1	0	0	0	0
1275	14X-S	80.052	1	1	2	2	2	2	3	2	1	12	5	0.54	1	7	0	0	1	1	0	1	1	0	1	1	0	0	0	0
1276	14Y-D	79.0171	2	1	1	1	2	2	2	2	1	10	20	1.15	6	17	0	0	1	1	0	1	1	0	1	1	0	0	0	0
1277	14Z-G	76.2902	1	2	1	0	1	2	2	2	1	9	45	0.54	3	7	0	0	1	1	0	1	1	0	1	0	0	0	0	0
1278	150-6	83.3046	1	0	1	1	2	2	2	2	0	9	75	1.46	6	22	0	0	1	1	0	0	1	0	1	1	0	0	0	0
1279	151-S	53.2539	1	0	0	0	2	2	2	2	0	8	75	1	4	13	0	0	1	1	0	0	1	0	1	1	0	0	0	0
1280	152-E	74.0041	1	0	1	0	2	2	2	2	0	9	90	1.08	4	15	0	0	1	1	0	0	1	0	1	1	0	0	0	0
1281	153-K	67.1622	2	0	1	0	2	2	2	2	0	9	90	1.08	4	14	0	0	1	1	0	0	1	0	1	1	0	0	0	0
1282	154-T	76.1232	2	0	1	1	2	2	2	2	2	11	65	1.23	6	18	0	0	1	1	0	0	1	0	1	1	0	0	0	0
1283	155-L	74.7269	2	0	2	0	2	2	2	2	0	10	0	1.69	6	22	0	0	1	1	0	1	1	0	0	1	0	0	0	0
1284	156-H	64.4572	2	0	1	1	2	2	2	2	0	9	80	1.31	4	18	1	0	1	1	0	0	1	0	1	1	0	0	0	0
1285	157-Z	86.2478	2	0	1	1	2	2	2	2	1	10	35	1.62	9	23	0	0	1	1	0	1	1	0	1	1	0	0	0	0
1286	158-K	49.8946	2	0	0	1	2	2	2	2	0	9	100	1.54	6	22	0	0	1	1	0	0	1	0	1	1	0	0	0	0
1287	159-T	80.4107	2	0	2	0	2	2	2	2	1	11	75	2	9	26	0	0	1	1	0	1	1	0	1	1	0	0	0	0
1288	15A-6	74.2998	2	0	2	1	2	2	2	2	0	10	85	1.54	7	22	0	0	1	1	0	0	1	0	1	0	0	0	0	0
1289	15B-7	53.9083	2	0	1	2	2	2	2	2	0	10	90	1.15	5	15	1	0	1	1	0	0	1	0	1	1	0	0	0	0
1290	15C-E	79.5209	2	0	1	0	2	2	2	2	0	9	90	1.62	6	21	0	0	1	1	0	0	1	0	1	1	0	0	0	0
1291	15D-A	81.1992	1	2	2	0	2	2	2	2	1	11	10	1.15	5	16	1	0	1	1	0	1	1	0	1	0	0	0	0	0
1292	15E-D	69.0404	1	2	2	0	2	2	1	2	1	10	30	0.85	6	14	1	0	1	1	0	0	1	0	1	0	0	0	0	0
1293	15F-6	70.8282	1	2	2	0	2	2	1	2	1	10	30	1.23	6	19	1	0	1	1	0	0	1	0	1	0	0	0	0	0
1294	15G-7	71.4251	1	2	2	0	2	2	1	2	1	10	30	1	6	16	1	0	1	1	0	0	1	0	1	0	0	0	0	0
1295	15H-Z	28.3943	1	2	2	0	2	2	1	2	1	10	30	0.62	3	8	0	0	1	1	0	0	1	0	1	0	0	0	0	0
1296	15I-0	68.4216	1	2	2	0	2	2	1	2	1	10	30	0.92	5	12	1	0	1	1	0	0	1	0	1	0	0	0	0	0
1297	15J-T	59.8303	1	2	2	0	2	2	1	2	1	10	30	0.54	4	10	1	0	1	1	0	0	1	0	1	0	0	0	0	0
1298	15K-W	67.1951	2	2	2	0	2	2	1	2	1	10	30	1.23	6	17	1	0	1	1	0	0	1	0	1	0	0	0	0	0
1299	15L-S	62.7461	1	2	2	0	2	2	2	2	1	11	10	1.31	8	20	0	0	1	1	0	1	1	0	1	0	0	0	0	0
1300	15M-Z	73.9658	1	2	2	0	2	2	1	2	1	10	30	1.08	6	14	1	0	1	1	0	1	1	0	1	0	0	0	0	0
1301	15N-0	79.6906	1	2	2	0	2	2	1	2	1	10	30	0.85	4	11	1	0	1	1	0	0	1	0	1	0	0	0	0	0
1302	15P-D	32.6051	1	2	2	0	2	2	1	2	1	10	30	0.62	3	9	1	0	1	1	0	0	1	0	1	0	0	0	0	0
1303	15Q-L	62.7926	2	2	2	0	2	2	1	2	1	10	30	0.92	4	13	0	0	1	1	0	0	1	0	1	0	0	0	0	0
1304	15R-7	82.0397	1	2	2	0	2	2	1	2	1	10	30	1.15	5	16	0	0	1	1	0	0	1	0	1	0	0	0	0	0
1305	15S-P	54.7926	1	2	2	0	2	2	1	2	1	10	30	0.62	3	9	1	0	1	1	0	1	1	0	1	0	0	0	0	0
1306	15T-K	62.1273	1	2	2	0	2	2	1	2	1	10	30	0.38	1	5	1	0	1	1	0	0	1	0	1	0	0	0	0	0
1307	15U-D	85.0705	1	2	2	0	2	2	1	2	1	10	30	0.85	5	11	1	0	1	1	0	0	1	0	1	0	0	0	0	0
1308	15V-L	72.1807	1	2	2	0	2	2	1	2	1	10	30	0.85	6	14	1	0	1	1	0	1	1	0	1	0	0	0	0	0
1309	15W-S	70.5572	1	2	2	0	2	2	1	2	1	10	30	0.92	5	13	1	0	1	1	0	0	1	0	1	0	0	0	0	0
1310	15X-E	80.3422	2	0	0	0	2	2	2	2	0	8	90	1.23	6	16	0	0	1	1	0	1	0	0	1	1	0	0	0	0
1311	15Y-0	46.7817	2	0	0	0	2	2	2	2	0	8	100	1	4	13	0	0	1	1	0	0	0	0	1	1	0	0	0	0
1312	15Z-3	81.2786	1	0	1	0	2	2	2	2	0	9	65	1.62	8	23	0	0	1	1	0	0	0	0	1	1	0	0	0	0
1313	160-X	62.2423	2	0	0	0	2	2	2	2	0	8	90	1.92	8	26	1	0	1	1	0	0	0	0	1	1	0	0	0	0
1314	161-I	55.1786	2	0	1	0	2	2	2	2	0	9	90	1.23	5	16	1	0	1	1	0	1	1	0	1	1	0	0	0	0
1315	162-5	76.3997	1	0	0	0	2	2	2	2	0	8	90	1.31	6	20	0	0	1	1	0	0	0	0	1	1	0	0	0	0
1316	163-B	61.6564	2	0	0	0	2	2	2	2	0	8	100	1.15	5	15	0	0	1	1	0	0	0	0	1	1	0	0	0	0
1317	164-J	59.1869	1	0	0	0	2	2	2	2	0	8	95	1.08	4	17	0	0	1	1	0	0	0	0	1	0	0	0	0	0
1318	165-C	80.9747	2	0	0	0	2	2	2	2	0	8	90	1.46	6	19	0	0	1	1	0	0	0	0	1	0	0	0	0	0
1319	166-8	76.3751	1	0	0	0	2	2	2	2	0	8	90	1.23	5	16	0	0	1	1	0	0	0	0	1	1	0	0	0	0
1320	167-Q	75.7947	1	0	0	0	2	2	2	2	0	8	90	1.38	7	21	0	0	1	1	0	0	0	0	1	1	0	0	0	0
1321	168-B	74.1328	2	0	0	0	2	2	2	2	0	8	95	1.08	5	14	0	0	1	1	0	0	0	0	1	0	0	0	0	0
1322	169-J	69.6947	2	0	0	0	2	2	2	2	0	8	90	1.62	7	21	0	0	1	1	0	0	0	0	1	0	0	0	0	0
1323	16A-X	68.6023	2	0	0	0	2	2	2	2	0	8	85	1.08	5	14	0	0	1	1	0	0	0	0	1	0	0	0	0	0
1324	16B-Y	65.1554	1	0	0	0	2	2	2	2	0	8	95	1.08	6	17	1	0	1	1	0	0	0	0	1	0	0	0	0	0
1325	16C-5	66.3792	1	0	1	0	2	2	2	2	0	9	45	1.62	7	21	0	0	1	1	0	1	0	0	1	0	0	0	0	0
1326	16D-1	58.4641	1	0	1	0	2	2	2	2	0	9	70	1.54	7	23	0	0	1	1	0	0	0	0	1	0	0	0	0	0
1327	16E-4	67.666	1	0	0	0	2	2	2	2	0	8	95	1	4	13	0	0	1	1	0	0	0	0	1	0	0	0	0	0
1328	16F-X	43.3977	2	0	0	0	2	2	2	2	0	8	100	0.77	3	10	0	0	1	1	0	0	0	0	1	0	0	0	0	0
1329	16G-Y	62.4285	2	0	0	0	2	2	2	2	0	8	95	0.92	4	12	1	0	1	1	0	0	0	0	1	0	0	0	0	0
1330	16H-Q	79.8741	1	0	0	0	2	2	2	2	0	8	90	1.46	7	22	0	0	1	1	0	0	0	0	1	1	0	0	0	0
1331	16I-R	64.0986	2	0	0	0	2	2	2	2	0	8	95	1.15	5	15	1	0	1	1	0	0	0	0	1	0	0	0	0	0
1332	16J-J	51.2252	2	0	0	0	2	2	2	2	0	8	95	0.92	4	12	1	0	1	1	0	0	0	0	1	1	0	0	0	0
1333	16K-M	80.8789	2	0	1	0	2	2	2	2	0	9	70	1.69	9	25	1	0	1	1	0	1	0	0	1	1	0	0	0	0
1334	16L-I	64.1807	2	0	0	0	2	2	2	1	1	8	75	1.31	5	17	0	0	1	0	0	0	0	0	1	1	0	0	0	0
1335	16M-Q	82.1218	1	0	0	0	2	2	2	2	0	8	90	0.92	3	12	0	0	1	1	0	0	0	0	1	0	0	0	0	0
1336	16N-R	84.1971	1	0	0	2	2	2	2	2	1	11	35	2.15	10	31	0	0	1	0	0	1	0	0	1	1	0	0	0	0
1337	16P-4	72.5366	2	1	1	0	2	2	2	2	1	10	20	1	6	16	1	0	1	1	0	1	0	0	1	1	0	0	0	0
1338	16Q-C	32.6872	2	1	2	0	2	2	2	2	1	11	5	1.31	6	20	1	0	1	1	1	1	1	0	1	1	0	0	0	0
1339	16R-Y	65.5222	2	1	1	0	2	2	2	2	1	10	15	1.31	6	20	0	0	1	1	1	1	0	0	0	1	0	0	0	0
1340	16S-F	45.5086	1	1	2	0	2	2	1	2	2	11	10	0.62	4	11	1	0	1	1	1	1	1	0	0	1	0	0	0	0
1341	16T-B	79.1102	2	1	1	1	2	2	2	2	1	10	30	1.62	8	24	0	0	1	1	1	1	0	0	1	1	0	0	0	0
1342	16U-4	53.1828	1	1	2	0	2	2	2	2	1	11	10	1.54	7	20	0	0	1	1	0	1	1	0	1	1	0	0	0	0
1343	16V-C	59.6797	2	1	2	0	2	2	2	2	1	11	10	1.38	7	21	0	0	0	0	0	0	0	0	0	0	0	0	0	0
1344	16W-I	53.1006	1	1	2	0	2	2	2	2	2	12	0	1.77	10	26	1	0	1	1	1	1	0	0	1	1	0	0	0	0
1345	16X-5	48.0301	2	1	1	0	2	2	2	2	2	11	15	1.08	5	17	1	0	1	1	1	1	1	0	0	1	0	0	0	0
1346	16Y-R	48.0301	2	1	1	0	2	2	1	2	1	9	35	0.69	2	9	1	0	1	1	0	1	0	0	0	1	0	0	0	0
1347	16Z-U	84.6215	1	2	3	2	1	2	1	2	1	10	35	0.31	3	8	0	0	1	1	0	1	0	0	1	1	0	0	0	0
1348	170-S	63.165	2	1	1	0	1	1	2	2	1	8	55	1.23	7	16	0	0	1	1	0	1	1	0	1	1	0	0	0	0
1349	171-D	38.3682	2	1	0	0	1	1	2	2	1	7	90	0.69	3	9	0	0	1	1	0	1	1	0	1	1	0	0	0	0
1350	172-0	75.8357	2	1	0	0	2	2	2	2	1	9	90	1.38	7	18	0	0	1	1	0	1	0	0	1	1	0	0	0	0
1351	173-6	68.7009	2	1	1	0	2	2	2	2	1	10	10	1.54	7	20	0	0	1	1	0	1	1	0	1	1	0	0	0	0
1352	174-E	78.3573	1	1	2	0	1	1	2	2	1	9	25	0.69	3	9	0	0	1	1	0	1	1	0	1	1	0	0	0	0
1353	175-7	68.1561	1	0	2	0	2	2	2	2	1	11	10	1.92	8	26	1	0	1	1	0	1	1	0	1	1	0	0	0	0
1354	176-3	70.0397	2	0	0	0	2	2	2	2	0	8	90	1.54	6	21	0	0	1	1	0	0	1	0	1	1	0	0	0	0
1355	177-K	59.8029	2	0	0	0	2	2	2	2	0	8	75	0.69	3	10	0	0	1	1	0	0	1	0	1	1	0	0	0	0
1356	178-6	64.6489	2	0	1	0	2	2	2	2	0	9	20	0.92	4	12	0	0	1	1	0	0	1	0	1	0	0	0	0	0
1357	179-E	57.525	2	0	0	1	2	2	2	2	0	9	90	1.38	6	18	0	0	1	1	0	0	1	0	1	1	0	0	0	0
1358	17A-S	48.846	2	0	1	1	2	2	2	2	0	9	75	1.23	4	17	0	1	1	0	0	0	1	0	1	1	0	0	0	0
1359	17B-T	76.6051	2	0	0	0	2	2	2	2	0	8	95	1.62	6	21	0	0	1	1	0	0	1	0	1	0	0	0	0	0
1360	17C-0	65.9959	1	0	2	0	2	2	2	2	1	11	10	1.15	5	17	0	0	1	1	0	1	0	0	1	0	0	0	0	0
1361	17D-W	44.1396	2	0	1	0	2	2	2	2	0	9	50	0.69	2	9	0	0	1	1	0	0	0	0	1	0	0	0	0	0
1362	17E-Z	61.1855	2	0	2	0	2	3	3	2	1	13	0	1.85	6	25	0	0	1	1	0	1	0	0	1	1	0	0	0	0
1363	17F-S	76.7064	2	0	1	0	2	2	2	2	0	9	90	1.46	6	21	0	0	1	1	0	0	1	0	1	1	0	0	0	0
1364	17G-T	54.1465	1	0	1	0	2	2	2	2	0	9	100	0.92	4	13	0	0	1	1	0	0	1	0	1	1	0	0	0	0
1365	17H-K	68.4162	2	0	1	2	2	2	2	2		10	80	2	9	28	0	0	1	1	0	0	1	0	1	0	0	0	0	0
1366	17I-L	68.7283	2	0	1	0	2	2	2	2	0	9	85	1.62	7	22	0	0	1	1	0	0	1	0	1	1	0	0	0	0
1367	17J-E	71.7207	1	0	2	0	2	2	2	2	1	11	30	1.69	7	24	1	0	1	1	0	1	1	0	1	1	0	0	0	0
1368	17K-H	87.2471	1	0	2	0	2	2	2	2	1	11	5	1.46	7	21	0	0	1	1	0	1	1	0	1	1	0	0	0	0
1369	17L-D	79.937	1	0	2	0	2	2	2	2	1	11	10	1.62	6	23	0	0	1	1	0	0	1	0	1	1	0	0	0	0
1370	17M-K	59.7782	2	0	1	1	2	2	2	2	0	9	55	1.23	6	19	0	0	1	1	0	0	1	0	1	0	0	0	0	0
1371	17N-L	64.9446	2	0	0	0	2	2	2	2	0	8	55	1.23	6	19	0	0	1	1	0	0	1	0	1	1	0	0	0	0
1372	17P-Z	78.8282	2	0	0	0	2	2	2	2	0	8	85	1.46	6	20	0	0	1	1	0	0	1	0	1	1	0	0	0	0
1373	17Q-7	79.3101	1	2	2	0	2	2	1	2	1	10	30	0.92	5	12	1	0	1	1	0	1	1	0	1	0	0	0	0	0
1374	17R-T	75.2553	1	2	2	0	2	2	1	2	1	10	40	0.69	3	9	1	0	1	1	0	1	1	0	1	0	0	0	0	0
1375	17S-A	35.7591	1	2	2	0	2	2	1	2	1	10	30	0.62	3	9	1	0	1	1	0	0	1	0	1	0	0	0	0	0
1376	17T-6	59.8029	1	2	2	0	2	2	2	2	1	11	10	0.38	3	8	0	0	1	1	0	0	1	0	1	0	0	0	0	0
1377	17U-Z	56.3313	1	2	2	0	2	2	1	2	1	10	30	0.69	4	9	1	0	1	1	0	0	1	0	1	0	0	0	0	0
1378	17V-7	66.7981	2	2	2	0	2	2	1	2	1	10	30	1	6	16	0	0	1	1	0	0	1	0	1	0	0	0	0	0
1379	17W-D	43.9233	2	2	2	0	2	2	1	2	1	10	30	0.54	3	7	0	0	1	1	0	0	1	0	1	0	0	0	0	0
1380	17X-0	76.6571	1	2	2	0	2	2	1	2	1	10	30	1.23	8	18	1	0	1	1	0	0	1	0	1	0	0	0	0	0
1381	17Y-L	62.8693	1	2	2	0	2	2	1	2	1	10	30	0.92	5	14	0	0	1	1	0	0	1	0	1	0	0	0	0	0
1382	17Z-P	48.1177	1	2	2	0	2	2	1	2	1	10	30	0.77	3	10	1	0	1	1	0	0	1	0	1	0	0	0	0	0
1383	180-R	68.5311	2	2	2	0	2	2	1	2	1	10	30	1	5	13	1	0	1	1	0	0	1	0	1	0	0	0	0	0
1384	181-C	62.5654	1	2	2	0	2	2	1	2	1	10	30	0.85	6	14	0	0	1	1	0	0	1	0	1	0	0	0	0	0
1385	182-Z	74.3381	1	2	2	0	2	2	1	2	1	10	30	0.77	5	13	0	0	1	1	0	0	1	0	1	0	0	0	0	0
1386	183-5	57.8426	1	2	2	0	2	2	1	2	1	10	30	0.77	5	13	0	0	1	1	0	0	1	0	1	0	0	0	0	0
1387	184-D	66.5708	1	2	2	0	2	2	1	2	1	10	30	1	4	13	1	0	1	1	0	0	1	0	1	0	0	0	0	0
1388	185-6	63.2526	1	2	2	0	2	2	1	2	1	10	30	0.85	5	12	0	0	1	1	0	0	1	0	1	1	0	0	0	0
1389	186-2	57.6509	2	2	2	0	2	2	1	2	1	10	30	0.85	5	13	1	0	1	1	0	0	1	0	1	0	0	0	0	0
1390	187-J	74.9952	1	2	2	0	2	2	2	2	1	11	15	0.54	4	9	0	0	1	1	0	1	1	0	1	1	0	0	0	0
1391	188-5	34.2998	1	2	2	0	2	2	2	2	1	11	10	0.77	5	13	1	0	1	1	0	0	1	0	1	0	0	0	0	0
1392	189-D	76.8679	1	2	2	0	2	2	2	2	1	11	10	1.23	6	16	1	0	1	1	0	0	1	0	1	0	0	0	0	0
1393	18A-R	63.8111	2	2	2	0	2	2	1	2	1	10	30	1.08	7	17	1	0	1	1	0	0	1	0	1	0	0	0	0	0
1394	18B-S	59.4634	2	2	2	0	2	2	1	2	1	10	30	0.69	3	10	1	0	1	1	0	0	1	0	1	1	0	0	0	0
1395	18C-Z	77.3908	1	2	2	0	2	2	1	2	1	10	25	0.54	3	7	1	0	1	1	0	1	1	0	1	0	0	0	0	0
1396	18D-V	75.0856	1	2	2	0	2	2	1	2	1	10	30	0.92	4	13	0	0	1	1	0	0	1	0	1	0	0	0	0	0
1397	18E-Y	67.3183	1	2	2	0	2	2	1	2	1	10	30	1	6	16	1	0	1	1	0	0	1	0	1	0	0	0	0	0
1398	18F-R	71.3292	1	1	1	2	1	1	2	2	0	8	80	0.69	4	11	0	0	1	1	0	0	1	0	1	1	0	0	0	0
1399	18G-S	71.1047	2	1	2	1	2	2	3	2	1	12	5	1.15	6	16	0	0	1	1	0	1	0	0	1	1	0	0	0	0
1400	18H-J	52.5229	2	1	1	2	1	2	2	2	1	10	30	1	5	14	1	0	1	1	0	1	1	0	1	1	0	0	0	0
1401	18I-K	47.8823	2	1	1	1	2	2	4	2	1	12	50	0.69	3	9	0	0	1	1	0	1	1	0	1	1	0	0	0	0
1402	18J-D	61.5195	2	1	2	0	1	1	2	2	1	9	30	0.69	3	9	0	0	1	1	0	1	1	0	0	1	0	0	0	0
1403	18K-G	50.3984	2	1	1	1	2	2	4	3	2	14	40	1.62	7	22	0	0	1	1	0	1	1	0	1	1	0	0	0	0
1404	18L-C	71.1732	1	2	1	0	1	2	1	2	1	8	50	0.69	3	9	0	0	1	1	0	1	1	0	1	1	0	0	0	0
1405	18M-J	79.8467	1	1	2	0	2	2	1	2	1	10	30	1.08	6	14	0	0	1	1	0	1	1	0	1	1	0	0	0	0
1406	18N-K	83.77	1	2	1	0	1	2	1	2	1	8	40	0.38	1	5	0	0	1	1	0	1	0	0	1	0	0	0	0	0
1407	18P-Y	60.3587	2	2	1	0	1	2	1	2	1	8	70	0.77	4	10	0	0	1	1	0	0	1	0	1	0	0	0	0	0
1408	18Q-6	78.5626	2	2	2	0	1	2	1	2	1	9	45	0.77	3	10	0	0	1	1	0	1	1	0	1	1	0	0	0	0
1409	18R-S	66.7077	1	2	1	0	1	2	1	2	1	8	55	0.77	4	10	0	0	1	1	0	0	1	0	1	0	0	0	0	0
1410	18S-9	78.8528	2	2	1	0	1	2	1	2	1	8	50	1.15	6	15	0	0	1	1	0	1	0	0	1	1	0	0	0	0
1411	18T-5	71.6003	2	1	1	0	2	2	1	2	1	9	65	0.69	3	9	0	0	1	1	0	1	1	0	1	1	0	0	0	0
1412	18U-Y	80.794	1	2	1	0	1	2	1	2	1	8	60	1	4	13	0	0	1	1	0	1	1	0	1	0	0	0	0	0
1413	18V-6	61.2895	1	2	1	0	1	2	1	2	1	8	50	0.85	3	11	0	0	1	1	0	0	1	0	1	1	0	0	0	0
1414	18W-C	80.8487	1	1	2	0	2	2	2	2	1	11	0	1.23	5	17	0	0	1	1	0	1	1	0	0	1	0	0	0	0
1415	18X-Z	79.6441	1	2	1	0	1	2	1	2	1	8	40	0.62	3	10	0	0	1	1	0	1	0	0	1	1	0	0	0	0
1416	18Y-K	63.3648	1	2	1	0	1	2	1	2	1	8	43	0.77	3	10	0	0	1	1	0	0	1	0	1	0	0	0	0	0
1417	18Z-N	76.0055	1	2	1	0	1	2	1	2	1	8	40	0.92	5	14	0	0	1	1	0	1	1	0	1	0	0	0	0	0
1418	190-U	54.7023	2	2	1	0	1	1	1	2	0	6	50	0.62	3	11	0	0	1	1	0	1	1	0	1	1	0	0	0	0
1419	191-F	72.178	2	1	3	0	2	2	2	2	1	12	0	0.92	5	14	1	0	1	1	0	1	1	0	1	1	0	0	0	0
1420	192-2	41.3388	2	1	2	0	2	2	2	2	1	11	0	1.77	8	24	0	0	1	1	0	1	1	0	1	1	0	0	0	0
1421	193-8	58.2478	2	2	1	0	1	2	1	2	1	8	60	0.69	3	9	0	0	1	1	0	1	0	0	1	0	0	0	0	0
1422	194-G	68.3039	1	2	1	0	1	1	1	2	1	7	65	0.92	5	12	0	0	1	1	0	0	0	0	1	0	0	0	0	0
1423	195-9	69.681	1	2	2	0	2	2	1	2	1	10	30	0.69	3	10	1	0	1	1	0	0	1	0	1	0	0	0	0	0
1424	1BV-S	78.8392	2	0	0	1	2	3	2	2	1	11	70	1.31	5	17	0	0	1	1	0	1	1	0	0	1	0	0	0	0
1425	1BW-Y	50.7023	2	1	2	1	2	2	2	2	1	11	0	0.92	5	14	0	0	1	1	1	1	1	1	1	1	0	0	0	0
1426	1BX-K	63.0062	2	2	1	0	1	1	1	2	1	7	60	0.54	2	7	0	0	1	1	0	1	0	0	1	0	0	0	0	0
1427	1BY-6	78.1081	1	2	1	0	1	2	1	2	1	8	60	0.69	3	11	0	0	1	1	0	1	1	0	1	0	0	0	0	0
1428	1BZ-9	74.1437	1	2	1	0	2	2	1	2	1	9	60	0.54	3	7	0	0	1	1	0	1	0	0	1	0	0	0	0	0
1429	1C0-S	75.0198	2	1	1	0	1	1	2	2	0	7	65	0.62	2	8	0	0	1	1	0	1	0	0	1	1	0	0	0	0
1430	1C1-D	67.822	2	2	1	0	1	2	1	2	1	8	80	0.62	2	8	1	0	1	1	0	1	0	0	1	1	0	0	0	0
1431	1C2-0	81.5058	2	2	2	0	1	2	1	2	1	9	45	0.92	4	12	0	0	1	1	0	1	0	0	1	1	0	0	0	0
1432	1C3-6	44.5722	2	1	1	0	1	2	1	2	0	7	70	0.54	3	9	0	0	1	1	0	0	0	0	1	1	0	0	0	0
1433	1C4-E	76.9938	1	2	1	0	1	1	1	2	0	6	60	0.69	3	9	0	0	1	1	0	1	1	0	1	1	0	0	0	0
1434	1C5-7	68	1	2	1	0	2	2	1	2	1	9	35	0.69	2	9	0	0	1	1	0	1	0	0	1	0	0	0	0	0
1435	1C6-3	58.8556	1	1	2	2	2	2	2	2	1	11	0	0.31	1	4	0	0	1	1	0	1	1	0	1	1	0	0	0	0
1436	1C7-K	87.4196	1	2	1	0	1	2	1	2	1	8	35	0.69	3	9	0	0	1	1	0	1	1	0	1	1	0	0	0	0
1437	1C8-6	76.9637	2	2	0	0	1	1	1	2	1	6	80	0.46	2	6	1	0	1	1	0	1	1	0	1	1	0	0	0	0
1438	1C9-E	73.7687	2	1	3	0	2	2	2	2	1	12	5	0.77	3	10	0	0	1	1	0	1	1	0	1	1	0	0	0	0
1439	1CA-S	83.5811	2	1	2	0	2	2	2	2	1	11	0	1.54	6	22	0	0	1	1	0	1	1	0	1	1	0	0	0	0
1440	1CB-T	50.1602	2	2	1	0	1	2	1	2	1	8	60	0.69	2	9	0	0	1	1	0	1	1	0	1	0	0	0	0	0
1441	1CC-0	73.2485	1	2	1	0	1	2	1	2	1	8	60	0.69	3	9	0	0	1	1	0	0	0	0	1	0	0	0	0	0
1442	1CD-W	73.6701	2	0	1	1	2	3	2	2	1	11	70	0.92	4	12	1	0	1	1	0	0	1	0	1	0	0	0	0	0
1443	1CE-Z	81.9713	2	0	1	1	2	3	2	2	1	11	70	0.85	3	12	1	0	1	1	0	0	1	0	1	0	0	0	0	0
1444	1CF-S	62.8419	2	0	0	0	2	3	2	2	0	9	70	0.92	4	12	1	0	1	1	0	0	1	0	1	1	0	0	0	0
1445	1CG-T	35.6605	1	0	0	0	2	3	2	2	0	9	80	0.77	4	10	1	0	1	1	0	0	1	0	1	1	0	0	0	0
1446	1CH-K	82.3628	2	0	0	0	2	3	2	2	0	9	75	0.92	5	12	1	0	1	1	0	0	1	0	1	0	0	0	0	0
1447	1CI-L	83.937	1	0	1	1	2	3	2	2	1	11	40	0	5	14	1	0	1	1	0	1	1	0	1	1	0	0	0	0
1448	1CJ-E	75.2526	2	0	0	0	2	3	2	2	0	9	85	1.15	6	15	1	0	1	1	0	0	1	0	1	0	0	0	0	0
1449	1CK-H	80.8022	1	0	1	1	2	3	2	2	1	11	45	0.92	4	12	1	0	1	1	0	1	1	0	1	1	0	0	0	0
1450	1CL-D	73.1773	2	0	0	0	2	3	2	2	0	9	85	0.62	3	8	1	0	1	1	0	0	1	0	1	1	0	0	0	0
1451	1CM-K	85.3634	2	0	1	1	2	3	2	2	1	11	40	1.08	5	14	1	0	1	1	0	1	1	0	1	1	0	0	0	0
1452	1CN-L	60.1916	1	2	1	0	2	2	2	2	1	10	80	0.62	4	8	0	0	1	1	0	0	1	0	1	0	0	0	0	0
1453	1CP-Z	77.1061	2	2	1	1	2	2	2	2	1	10	25	0.92	6	15	1	0	1	1	0	1	1	0	0	1	0	0	0	0
1454	1CQ-7	61.0568	1	2	1	0	2	2	2	2	1	10	50	0.62	3	8	1	0	1	1	0	1	1	0	0	0	0	0	0	0
1455	1CR-T	79.3101	1	2	1	0	2	2	2	2	1	10	40	0.46	3	6	0	0	1	1	0	1	1	0	1	1	0	0	0	0
1456	1CS-A	95.2964	1	2	1	1	2	2	2	2	1	10	40	1.31	6	18	0	0	1	1	0	1	0	0	1	1	0	0	0	0
1457	1CT-6	85.7385	1	2	2	1	2	2	1	2	2	11	45	0.31	2	4	1	0	1	1	0	1	0	0	1	1	0	0	0	0
1458	1CU-Z	77.6235	1	2	1	0	2	2	1	2	1	9	75	0.69	3	9	1	0	1	1	0	0	0	0	1	1	0	0	0	0
1459	1CV-7	74.037	2	2	1	1	2	2	2	2	1	10	35	0.85	4	11	1	0	1	1	0	1	1	0	0	1	0	0	0	0
1460	1CW-D	87.7043	1	2	1	1	2	2	2	2	1	10	25	1.15	6	15	0	0	1	1	0	1	1	0	1	1	0	0	0	0
1461	1CX-0	67.4935	1	2	1	0	2	2	1	2	1	9	80	0.62	5	11	1	0	1	1	0	1	0	0	1	0	0	0	0	0
1462	1CY-L	62.0534	1	2	1	0	2	2	2	2	1	10	45	0.62	3	9	1	0	1	1	0	0	1	0	1	0	0	0	0	0
1463	1CZ-P	78.0561	1	2	1	0	2	2	1	2	1	9	40	1.08	6	14	1	0	1	1	0	1	0	0	1	1	0	0	0	0
1464	1D0-B	86.705	1	2	2	0	2	2	1	2	1	10	0	1	6	13	1	0	1	1	0	1	0	0	1	1	0	0	0	0
1465	1D1-X	89.9192	1	2	1	1	2	2	2	2	1	10	10	1.46	6	20	1	0	1	1	0	1	0	0	1	1	0	0	0	0
1466	1D2-J	79.7509	1	2	1	0	2	2	1	2	1	9	40	1.15	6	15	1	0	1	1	0	0	0	0	1	0	0	0	0	0
1467	1D3-Q	59.8193	2	2	1	0	2	2	2	2	1	10	85	0.92	3	12	0	0	1	1	0	0	0	0	1	0	0	0	0	0
1468	1D4-Y	75.2964	1	2	1	0	2	2	2	2	1	10	30	0.85	5	14	1	0	1	1	0	1	1	0	1	0	0	0	0	0
1469	1D5-R	73.5359	2	2	1	1	2	2	2	2	1	10	20	1.31	7	19	0	0	1	1	0	1	1	0	1	1	0	0	0	0
1470	1D6-M	73.6646	1	2	1	1	2	2	2	2	1	10	65	1.31	6	19	0	0	1	1	0	1	0	0	1	0	0	0	0	0
1471	1D7-4	71.7426	2	2	1	0	2	2	2	2	1	10	35	1.46	6	20	1	0	1	1	0	1	0	0	1	0	0	0	0	0
1472	1D8-Q	75.6167	1	2	1	0	2	2	1	2	1	9	35	0.85	4	11	1	0	1	1	0	1	0	0	1	1	0	0	0	0
1473	1D9-Y	83.6824	1	2	1	1	2	2	2	2	1	10	60	0.85	4	11	1	0	1	1	0	1	0	0	1	0	0	0	0	0
1474	1DA-B	76.7255	2	2	1	0	2	2	2	2	1	10	70	1.15	4	15	1	0	1	1	0	0	1	0	1	0	0	0	0	0
1475	1DB-C	72.7858	2	2	1	0	2	2	2	2	1	10	35	1.62	8	22	1	0	1	1	1	1	0	0	0	0	0	0	0	0
1476	1DC-J	78.7598	1	2	1	0	2	2	1	2	1	9	75	0.85	4	11	1	0	1	1	0	0	0	0	1	0	0	0	0	0
1477	1DD-F	81.2211	2	2	1	0	2	2	2	2	1	10	55	1.46	6	20	0	0	1	1	0	1	1	0	1	0	0	0	0	0
1478	1DE-I	74.5517	1	2	1	0	2	2	1	2	1	9	80	0.77	3	10	1	0	1	1	0	0	0	0	1	0	0	0	0	0
1479	1DF-B	82.8036	1	2	1	0	2	2	1	2	1	9	75	0.69	3	9	1	0	1	1	0	0	0	0	1	0	0	0	0	0
1480	1DG-C	38.1656	1	2	1	0	2	2	2	2	1	10	65	0.31	2	4	1	0	1	1	0	0	1	0	1	0	0	0	0	0
1481	1DH-4	65.243	1	2	1	0	2	2	2	2	1	10	40	1.23	7	18	1	0	1	1	0	1	1	0	1	0	0	0	0	0
1482	1DI-5	66.3819	1	2	1	0	2	2	1	2	1	9	80	0.46	2	6	1	0	1	1	0	0	0	0	1	0	0	0	0	0
1483	1DJ-Y	80.7091	1	2	1	0	2	2	1	2	1	9	40	0.85	4	11	1	0	1	1	0	1	0	0	1	1	0	0	0	0
1484	1DK-1	66.2067	2	2	1	0	2	2	2	2	1	10	30	1.62	8	22	1	0	1	1	0	1	1	0	0	1	0	0	0	0
1485	1DL-X	57.8973	2	2	1	0	2	2	1	2	1	9	75	0.69	4	9	1	0	1	1	0	1	0	0	1	0	0	0	0	0
1486	1DM-4	62.3107	2	2	1	0	2	2	1	2	1	9	55	0.62	4	11	1	0	1	1	0	1	0	0	1	0	0	0	0	0
1487	1DN-5	92.2081	2	2	1	1	2	2	2	2	1	10	30	1.31	5	18	0	0	1	1	0	1	0	0	1	0	0	0	0	0
1488	1DP-I	82.3162	2	2	1	1	2	2	2	2	1	10	50	1.62	8	22	1	0	1	1	0	1	0	0	1	0	0	0	0	0
1489	1DQ-R	85.4757	2	2	1	0	2	2	2	2	1	10	90	0.77	4	10	1	0	1	1	0	1	0	0	1	0	0	0	0	0
1490	1DR-C	81.7687	1	2	1	0	2	2	2	2	1	10	25	1.46	8	19	0	0	1	1	0	1	1	0	1	0	0	0	0	0
1491	1DS-U	74.0507	1	2	1	0	2	2	2	2	1	10	75	1.15	5	16	0	0	1	1	0	0	1	0	1	1	0	0	0	0
1492	1DT-Q	54.4175	1	2	1	1	2	2	2	2	1	10	35	1.08	6	16	0	0	1	1	0	1	1	0	0	1	0	0	0	0
1493	1DU-I	77.8508	1	2	1	0	2	2	2	2	1	10	70	0.69	3	9	0	0	1	1	0	0	1	0	1	0	0	0	0	0
1494	1DV-R	79.6578	1	2	1	0	2	2	1	2	1	9	85	0.46	3	9	1	0	1	1	0	0	0	0	1	0	0	0	0	0
1495	1DW-X	75.0527	2	2	2	2	2	2	2	2	1	11	5	1.77	10	25	0	0	1	1	1	1	1	0	0	0	0	0	0	0
1496	1DX-J	82.8392	2	2	1	0	2	2	2	2	1	10	65	1.62	8	22	1	0	1	1	0	1	1	0	1	0	0	0	0	0
1497	1DY-5	75.0637	1	2	1	0	2	2	2	2	1	10	70	1	4	13	1	0	1	1	0	0	1	0	1	0	0	0	0	0
1498	1DZ-8	59.4031	2	2	1	0	2	2	2	2	1	10	70	1.23	5	16	1	0	1	1	0	0	1	0	1	0	0	0	0	0
1499	1E0-Z	86.8227	1	2	1	0	2	2	1	2	1	9	35	1.15	5	15	1	0	1	1	0	1	0	0	1	0	0	0	0	0
1500	1E1-K	89.347	1	2	1	1	2	2	2	2	1	10	35	1.15	6	16	0	0	1	1	0	1	0	0	1	1	0	0	0	0
1501	1E2-7	91.7618	1	2	1	0	2	2	1	2	1	9	15	1.15	7	17	0	0	1	1	0	1	0	0	0	1	0	0	0	0
1502	1E3-D	72.3039	2	2	0	1	1	2	2	2	0	8	45	2	8	28	0	0	1	1	0	1	1	0	1	1	0	0	0	0
1503	1E4-L	53.7248	2	2	1	0	2	2	2	2	1	10	60	1.08	5	14	1	0	1	1	0	1	1	0	1	0	0	0	0	0
1504	1E5-E	80.4216	1	2	1	0	2	2	2	2	1	10	40	1.23	6	17	1	0	1	1	0	0	0	0	1	0	0	0	0	0
1505	1E6-A	76.2355	1	2	1	0	2	2	2	2	1	10	45	1.08	5	14	0	0	1	1	0	1	1	0	1	1	0	0	0	0
1506	1E7-S	66.4394	1	2	1	0	2	2	1	2	1	9	75	0.85	5	14	1	0	1	1	0	0	0	0	1	0	0	0	0	0
1507	1E8-D	83.3593	2	2	1	0	2	2	2	2	1	10	45	1.62	7	22	0	0	1	1	0	1	0	0	1	0	0	0	0	0
1508	1E9-L	54.8227	1	2	1	0	2	2	1	2	1	9	70	0.46	2	6	1	0	1	1	0	0	0	0	1	0	0	0	0	0
1509	1EA-Z	74.7844	1	2	1	0	2	2	1	2	1	9	5	1.08	7	16	1	0	1	1	0	1	0	0	0	1	0	0	0	0
1510	1EB-0	68.0082	1	2	1	0	2	2	2	2	1	10	70	1.46	6	20	0	0	1	1	0	1	1	0	1	0	0	0	0	0
1511	1EC-7	85.0021	1	2	1	2	2	2	2	2	1	11	65	1.23	5	16	1	0	1	1	0	0	0	0	1	0	0	0	0	0
1512	1ED-3	62.0479	2	2	1	0	2	2	3	2	2	12	30	1.31	6	18	1	0	1	1	1	1	1	0	1	1	0	0	0	0
1513	1EE-6	79.8932	1	2	1	0	2	2	1	2	1	9	50	0.69	4	12	1	0	1	1	0	1	1	0	1	0	0	0	0	0
1514	1EF-Z	64.95	1	2	1	0	2	2	1	2	1	9	85	0.46	2	7	1	0	1	1	0	0	0	0	1	0	0	0	0	0
1515	1EG-0	73.4894	1	2	1	0	2	2	1	2	1	9	75	0.77	3	10	0	0	1	1	0	0	0	0	1	0	0	0	0	0
1516	1EH-S	65.7577	2	2	1	0	2	2	2	2	1	10	55	1.23	6	16	1	0	1	1	0	1	0	0	1	0	0	0	0	0
1517	1EI-T	70.8693	2	2	1	0	2	2	1	2	1	9	65	0.69	4	12	1	0	1	1	0	0	0	0	1	0	0	0	0	0
1518	1EJ-L	91.2334	1	2	1	1	2	2	1	2	1	9	0	0.85	5	13	1	0	1	1	0	1	0	0	0	1	0	0	0	0
1519	1EK-P	89.473	1	2	1	2	2	2	1	2	1	10	5	1.38	9	22	0	0	1	1	0	1	0	0	0	1	0	0	0	0
1520	1EL-K	78.1547	1	2	1	2	2	2	1	2	1	10	55	0.23	1	3	0	0	1	1	0	1	1	0	1	0	0	0	0	0
1521	1EM-S	69.4483	1	2	1	0	2	2	1	2	1	9	65	0.69	3	10	1	0	1	1	0	1	0	0	1	0	0	0	0	0
1522	1EN-T	72.1725	1	2	1	0	2	2	1	2	1	9	60	0.92	4	13	1	0	1	1	0	1	0	0	1	0	0	0	0	0
1523	1EP-6	93.0349	1	2	1	0	2	2	2	2	1	10	25	1.15	7	16	1	0	1	1	0	1	1	0	1	1	0	0	0	0
1524	1EQ-E	90.308	1	2	1	2	2	2	1	2	1	10	5	1.23	8	18	0	0	1	1	0	1	0	0	0	1	0	0	0	0
1525	1ER-0	73.3634	1	2	1	0	2	2	2	2	1	10	55	0.62	3	8	0	0	1	1	0	1	1	0	1	0	0	0	0	0
1526	1ES-H	70.0972	1	2	1	0	2	2	2	2	1	10	55	0.46	2	6	1	0	1	1	0	1	0	0	1	1	0	0	0	0
1527	1ET-D	79.0171	2	2	1	0	2	2	2	2	1	10	40	1	5	13	1	0	1	1	0	1	1	0	1	0	0	0	0	0
1528	1EU-6	54.1273	2	2	1	0	2	2	2	2	1	10	70	0.54	3	7	1	0	1	1	0	1	1	1	1	0	0	0	0	0
1529	1EV-E	60.6379	1	2	1	0	2	2	2	2	1	10	75	0.54	2	7	1	0	1	1	0	0	0	0	1	0	0	0	0	0
1530	1EW-K	68.9665	1	2	1	0	2	2	2	2	1	10	50	0.77	4	10	1	0	1	1	0	1	1	1	1	1	0	0	0	0
1531	1EX-7	75.6687	1	2	1	0	2	2	2	2	1	10	65	1	5	15	1	0	1	1	0	0	0	0	1	0	0	0	0	0
1532	1EY-T	86.5133	1	2	1	0	2	2	2	2	1	10	40	1.31	8	20	1	0	1	1	0	1	1	0	1	0	0	0	0	0
1533	1EZ-W	76.9528	2	0	0	0	2	3	2	2	0	9	80	0.77	3	10	0	0	1	1	0	0	1	0	1	0	0	0	0	0
1534	1F0-R	67.7153	2	0	1	1	2	3	2	2	1	11	80	0.77	3	10	0	0	1	1	0	0	1	0	1	0	0	0	0	0
1535	1F1-C	66.2861	1	0	0	0	2	3	2	2	0	9	65	0.85	3	11	1	0	1	1	0	0	1	0	1	0	0	0	0	0
1536	1F2-Z	62.8255	2	0	1	0	2	3	2	2	0	10	85	1.31	6	17	1	0	1	1	0	0	1	0	1	1	0	0	0	0
1537	1F3-5	76.5667	2	0	0	0	2	3	2	2		9	50	0.38	1	5	0	0	1	1	0	1	1	0	1	0	0	0	0	0
1538	1F4-D	80.3121	1	0	1	1	2	3	2	2		10	65	0.62	2	8	0	0	1	1	0	0	1	0	1	1	0	0	0	0
1539	1F5-6	76.8378	2	0	1	1	2	3	2	2		10	60	1	5	13	0	0	1	1	0	1	0	0	1	0	0	0	0	0
1540	1F6-2	79.4825	2	0	0	0	2	3	2	2		9	80	0.54	2	7	0	0	1	1	0	0	1	0	1	0	0	0	0	0
1541	1F7-J	85.6564	2	0	0	1	2	3	2	2		10	75	1	5	15	0	0	1	1	0	0	0	0	1	0	0	0	0	0
1542	1F8-5	77.4812	1	0	1	1	2	3	2	2		10	75	0.69	2	9	0	0	1	1	0	0	1	0	1	0	0	0	0	0
1543	1F9-D	84.4846	1	0	1	1	2	3	2	2		10	40	0.69	2	10	0	0	1	1	0	1	1	0	1	0	0	0	0	0
1544	1FA-R	84.2355	1	0	1	1	2	3	2	2	1	11	65	1.54	7	20	1	0	1	1	0	0	1	0	1	0	0	0	0	0
1545	1FB-S	58.6694	2	0	0	0	2	3	2	2	0	9	90	0.92	5	12	1	0	1	1	0	0	1	0	1	1	0	0	0	0
1546	1FC-Z	80.8049	1	0	1	1	2	3	2	2	1	11	43	1.31	6	17	0	0	1	1	0	0	1	0	1	0	0	0	0	0
1547	1FD-V	77.6537	1	2	2	0	1	1	1	2	1	8	65	1.15	5	15	0	0	1	1	0	1	1	0	1	0	0	0	0	0
1548	1FE-Y	54.2012	1	1	1	0	1	2	2	2	1	9	20	1.08	4	14	0	0	1	1	0	1	1	0	1	1	0	0	0	0
1549	1FF-R	61.5496	2	2	1	0	1	1	1	2	0	6	90	0.31	1	4	1	0	1	1	0	0	1	0	1	0	0	0	0	0
1550	1FG-S	72.7721	2	1	2	0	2	2	2	2	1	11	10	0.92	4	14	0	0	1	1	1	1	0	0	1	1	0	0	0	0
1551	1FH-J	63.7207	2	2	0	0	1	1	1	2	0	5	80	0.77	3	10	0	0	1	1	0	1	1	0	1	0	0	0	0	0
1552	1FI-K	76.4764	1	1	3	0	2	2	2	2	2	13	0	1.46	7	21	0	0	1	1	0	1	0	1	1	1	0	0	0	0
1553	1FJ-D	78.8172	1	2	2	0	1	2	1	2	1	9	40	0.46	1	7	0	0	1	1	0	1	1	0	1	1	0	0	0	0
1554	1FK-G	84.9199	1	2	1	0	1	1	1	2	1	7	60	0.77	2	10	0	0	1	1	0	1	0	0	1	0	0	0	0	0
1555	1FL-C	49.9658	2	2	1	0	1	2	1	2	1	8	55	0.62	3	8	1	0	1	1	0	1	0	0	1	0	0	0	0	0
1556	1FM-J	75.5154	2	2	1	0	1	2	1	2	1	8	60	0.69	2	9	1	0	1	1	0	1	1	0	1	0	0	0	0	0
1557	1FN-K	60.0712	1	1	1	0	2	2	1	2	1	9	40	1.31	6	17	0	0	1	1	0	1	1	0	1	1	0	0	0	0
1558	1FP-Y	68.783	2	1	1	2	1	3	2	2	1	11	95	1.38	6	18	0	0	1	1	0	1	1	0	1	1	0	0	0	0
1559	1FQ-6	88.1478	1	2	1	0	1	2	1	2	1	8	20	0.85	5	14	0	0	1	1	0	1	0	0	1	1	0	0	0	0
1560	1FR-S	56.2491	2	0	0	0	2	2	2	2	0	8	95	1.15	6	18	1	0	1	1	0	0	0	0	1	0	0	0	0	0
1561	1FS-9	74.8693	2	0	0	0	2	2	2	2	0	8	85	1.46	7	19	1	0	1	1	0	0	1	0	1	1	0	0	0	0
1562	1FT-5	75.1759	2	0	0	0	2	2	2	2	0	8	85	1.08	5	14	0	0	1	1	0	0	0	0	1	1	0	0	0	0
1563	1FU-Y	68	2	0	0	0	2	2	2	2	0	8	100	1.38	6	18	0	0	1	1	0	0	0	0	1	0	0	0	0	0
1564	1FV-6	78.078	1	0	1	0	2	2	2	2	0	9	70	1.62	8	23	0	0	1	1	0	0	0	0	1	0	0	0	0	0
1565	1FW-C	63.6331	2	0	0	0	2	2	2	2	0	8	90	1	4	13	0	0	1	1	0	0	0	0	1	0	0	0	0	0
1566	1FX-Z	66.5736	1	0	0	0	2	2	2	2	0	8	90	1.08	5	17	1	0	1	1	0	0	0	0	1	0	0	0	0	0
1567	1FY-K	49.9986	1	0	0	0	2	2	2	2	0	8	90	1.15	4	15	1	0	1	1	0	0	0	0	1	0	0	0	0	0
1568	1FZ-N	74.3984	2	0	0	0	2	2	2	2	0	8	90	1.23	5	16	0	0	1	1	0	0	0	0	1	0	0	0	0	0
1569	1G0-M	68.4983	2	0	0	0	2	2	2	2	0	8	95	1	4	13	1	0	1	1	0	0	0	0	1	1	0	0	0	0
1570	1G1-8	55.0198	1	2	1	1	1	2	2	2	1	9	43	0.23	1	3	0	0	1	1	0	1	0	0	1	0	0	0	0	0
1571	1G2-V	64.5749	1	1	1	1	1	2	2	2	1	9	43	0.15	2	5	0	0	1	1	0	1	0	0	1	1	0	0	0	0
1572	1G3-1	80.0383	1	1	2	1	2	2	3	2	1	12	5	0.54	2	7	0	0	1	1	0	1	0	0	1	1	0	0	0	0
1573	1G4-9	72.4408	1	1	1	1	2	2	2	2	1	10	35	1	5	15	0	0	1	1	0	1	0	0	1	1	0	0	0	0
1574	1G5-2	45.6126	1	1	0	1	2	2	3	2	1	11	60	0.54	2	9	0	0	1	1	0	1	1	0	1	1	0	0	0	0
1575	1G6-Y	74.9185	1	1	4	1	3	3	2	2	1	15	0	0.85	3	15	0	0	1	1	0	1	1	0	1	1	0	0	0	0
1576	1GF-M	52.7091	1	0	0	0	2	3	2	2	1	10	70	0.85	4	11	1	0	1	1	0	0	1	0	1	1	0	0	0	0
1577	1GG-N	53.1937	2	0	0	0	2	3	2	2	1	10	90	0.85	4	11	0	0	1	1	0	0	1	0	1	1	0	0	0	0
1578	1GH-F	75.2799	1	0	1	1	2	3	2	2	1	11	70	0.77	2	10	0	0	1	1	0	0	0	0	1	0	0	0	0	0
1579	1GI-G	37.2539	2	0	0	0	2	3	2	2	1	10	80	0.69	2	9	1	0	1	1	0	0	0	0	1	1	0	0	0	0
1580	1GJ-9	78.6229	2	0	0	0	2	3	2	2	1	10	40	0.77	4	10	0	0	1	1	0	1	1	0	1	1	0	0	0	0
1581	1GK-C	82.9158	2	0	1	1	2	3	2	2	1	11	80	0.92	5	12	0	0	1	1	0	0	1	0	1	0	0	0	0	0
1582	1GL-8	74.3737	2	0	0	0	2	3	2	2	0	9	75	0.92	5	12	1	0	1	1	0	0	1	0	1	1	0	0	0	0
1583	1GM-F	79.3949	1	0	1	1	2	3	2	2	1	11	70	0.92	4	12	0	0	1	1	0	0	1	0	1	1	0	0	0	0
1584	1GN-G	83.5674	2	0	1	1	2	3	2	2	1	11	75	0.85	4	11	1	0	1	1	0	0	1	0	1	1	0	0	0	0
1585	1GP-U	60.7721	2	0	0	0	2	3	2	2	0	9	75	1.15	6	15	0	0	1	1	0	0	1	0	1	1	0	0	0	0
1586	1GQ-2	69.358	2	0	1	1	2	3	2	2	1	11	65	1.15	6	15	1	0	1	1	0	0	1	0	1	0	0	0	0	0
1587	1GR-N	46.0068	2	0	0	0	2	3	2	2	0	9	70	0.69	3	9	1	0	1	1	0	1	1	0	1	1	0	0	0	0
1588	1GS-5	80.7392	1	0	1	1	2	3	2	2	1	11	70	0.62	2	8	1	0	1	1	0	0	0	0	1	0	0	0	0	0
1589	1GT-1	73.5797	2	0	1	1	2	3	2	2	1	11	80	1.23	6	16	0	0	1	1	0	0	1	0	1	0	0	0	0	0
1590	1GU-U	67.2854	2	0	1	1	2	3	2	2	1	11	85	0.62	3	8	0	0	1	1	0	0	0	0	1	0	0	0	0	0
1591	1GV-2	81.3525	1	0	1	1	2	3	2	2	1	11	65	0.38	2	5	0	0	1	1	0	0	1	0	1	0	0	0	0	0
1592	1GW-8	61.0185	2	0	0	0	2	3	2	2	0	9	80	0.92	4	12	1	0	1	1	0	0	1	0	1	1	0	0	0	0
1593	1GX-V	73.3498	2	0	1	1	2	3	2	2	1	11	60	1.54	6	20	0	0	1	1	0	1	1	0	1	1	0	0	0	0
1594	1GY-G	77.2731	2	0	1	1	2	3	2	2	1	11	75	0.77	3	10	0	0	1	1	0	1	1	0	1	0	0	0	0	0
1595	1GZ-J	66.0534	2	0	0	0	2	3	2	2	0	9	75	1.23	5	16	0	0	1	1	0	0	1	0	1	0	0	0	0	0
1596	1H0-M	63.3867	2	0	0	0	2	3	2	2	0	9	90	0.46	1	6	0	0	1	1	0	0	1	0	1	0	0	0	0	0
1597	1H1-8	76.1916	2	0	1	1	2	3	2	2	1	11	70	1.54	7	20	0	0	1	1	0	0	1	0	1	1	0	0	0	0
1598	1H2-V	75.7153	2	0	1	1	2	3	2	2	1	11	60	1.31	6	17	0	0	1	1	0	0	1	0	1	0	0	0	0	0
1599	1H3-1	70.319	2	0	1	1	2	3	2	2	1	11	70	1.23	6	16	0	0	1	1	0	0	1	0	1	0	0	0	0	0
1600	1H4-9	51.4141	2	0	0	0	2	3	2	2	0	9	90	0.69	4	9	0	0	1	1	0	0	1	0	1	0	0	0	0	0
1601	1H5-2	67.0089	2	0	0	0	2	3	2	2	0	9	65	0.54	3	7	1	0	1	1	0	0	1	0	1	0	0	0	0	0
1602	1H6-Y	74.1109	2	0	1	1	2	3	2	2	1	11	80	1.15	5	15	0	0	1	1	0	0	1	0	1	0	0	0	0	0
1603	1H7-F	74.1437	2	0	1	1	2	3	2	2	1	11	40	1.23	5	16	1	0	1	1	0	1	0	0	1	0	0	0	0	0
1604	1H8-1	50.6448	2	0	0	0	2	3	2	2	0	9	75	0.62	3	8	1	0	1	1	0	0	1	0	1	1	0	0	0	0
1605	1H9-9	65.7604	2	0	0	0	2	3	2	2	0	9	85	0.62	3	8	1	0	1	1	0	0	1	0	1	1	0	0	0	0
1606	1HA-M	47.8905	2	0	0	0	2	3	2	2	0	9	65	1.23	6	16	0	0	1	1	0	0	1	0	1	0	0	0	0	0
1607	1HB-N	56.5914	2	0	0	0	2	3	2	2	0	9	85	0.85	3	11	0	0	1	1	0	0	1	0	1	0	0	0	0	0
1608	1HC-V	71.8823	2	0	0	0	2	3	2	2	0	9	85	1.31	7	17	0	0	1	1	0	0	1	0	1	0	0	0	0	0
1609	1HD-R	79.206	2	0	0	0	2	3	2	2	1	10	65	1.23	5	16	1	0	1	1	0	0	1	0	1	0	0	0	0	0
1610	1HE-U	70.0972	2	0	0	0	2	3	2	2	1	10	80	1.15	5	15	1	0	1	1	0	0	1	0	1	0	0	0	0	0
1611	1HF-M	68.9418	2	0	0	0	2	3	2	2	0	9	60	1.08	5	14	1	0	1	1	0	0	1	0	1	0	0	0	0	0
1612	1HG-N	81.243	2	0	1	1	2	3	2	2	1	11	65	1.31	6	17	1	0	1	1	0	0	1	0	1	1	0	0	0	0
1613	1HH-F	88.0137	1	0	1	1	2	3	2	2	1	11	60	0.77	4	10	1	0	1	1	0	0	1	0	1	0	0	0	0	0
1614	1HI-G	45.0924	2	0	0	0	2	3	2	2	0	9	55	0.92	5	12	1	0	1	1	0	0	1	0	1	1	0	0	0	0
1615	1HJ-9	74.1903	2	0	1	1	2	3	2	2	1	11	35	0.92	4	12	0	0	1	1	0	1	1	0	1	0	0	0	0	0
1616	1HK-C	64.6543	2	0	0	0	2	3	2	2	0	9	75	0.62	2	8	1	0	1	1	0	0	1	0	1	0	0	0	0	0
1617	1HL-8	81.7632	2	0	1	1	2	3	2	2	1	11	45	0.77	4	11	1	0	1	1	0	1	1	0	1	1	0	0	0	0
1618	1HM-F	62.9432	2	0	1	1	2	3	2	2	1	11	70	0.77	1	11	1	0	1	1	0	0	1	0	1	1	0	0	0	0
1619	1HN-G	73.0678	2	0	1	0	2	3	2	2	1	11	75	0.62	3	8	1	0	1	1	0	0	1	0	1	1	0	0	0	0
1620	1HP-U	66.7187	2	0	0	0	2	3	2	2	0	9	85	1	5	13	1	0	1	1	0	0	1	0	1	0	0	0	0	0
1621	1HQ-2	47.7837	2	0	0	0	2	3	2	2	0	9	90	0.85	4	11	1	0	1	1	0	0	1	0	1	1	0	0	0	0
1622	1HR-N	54.6174	2	0	0	0	2	3	2	2	0	9	85	0.92	4	12	1	0	1	1	0	0	1	0	1	1	0	0	0	0
1623	1HS-5	84.4819	2	1	1	1	2	3	2	2	0	10	50	1.85	8	27	0	0	1	1	0	1	1	0	1	1	0	0	0	0
1624	1HT-1	83.0226	1	1	2	1	2	2	2	2	1	11	20	1.15	4	18	0	0	1	1	0	1	1	0	1	1	0	0	0	0
1625	1HU-U	74.9432	1	1	2	1	2	2	2	3	1	12	15	0.62	2	8	0	0	1	1	0	1	1	0	1	1	0	0	0	0
1626	1HV-2	76.1834	1	1	1	1	2	2	2	2	1	10	5	0.92	4	14	0	0	1	1	0	1	1	0	1	1	0	0	0	0
1627	1HW-8	74.0534	1	1	1	1	2	2	2	2	1	10	45	0.54	1	7	0	0	1	1	0	1	1	0	1	1	0	0	0	0
1628	1HX-V	68.3833	1	2	2	2	3	2	2	2	1	12	15	0.69	4	11	0	0	1	1	0	1	1	0	1	1	0	0	0	0
1629	1HY-G	88.2163	1	1	2	1	2	2	2	2	1	11	30	1	5	14	0	0	1	1	0	1	0	0	1	1	0	0	0	0
1630	1HZ-J	76.4216	1	1	3	2	3	2	3	2	1	14	0	1.38	6	22	0	0	1	1	0	1	1	0	1	1	0	0	0	0
1631	1I0-R	66.538	1	1	3	2	3	2	3	2	1	14	0	0.85	3	12	0	0	1	1	0	1	1	0	1	1	0	0	0	0
1632	1I1-C	81.0979	1	1	2	2	3	2	3	2	1	13	20	0.77	3	11	0	0	1	1	0	1	1	0	1	1	0	0	0	0
1633	1I2-Z	53.4483	1	1	2	2	2	2	3	2	1	12	20	1.23	6	18	0	0	1	1	0	1	1	0	1	1	0	0	0	0
1634	1I3-5	65.4401	1	1	2	2	2	2	4	2	0	12	55	0.54	3	10	0	0	1	1	0	1	1	0	1	1	0	0	0	0
1635	1I4-D	85.629	1	1	1	1	1	2	2	2	1	9	35	2.23	8	32	0	0	1	1	0	1	0	0	1	1	0	0	0	0
1636	1I5-6	53.9411	2	1	2	1	2	2	3	2	1	12	5	1.85	6	27	0	0	1	1	0	1	1	0	1	1	0	0	0	0
1637	1I6-2	77.911	1	1	2	1	2	2	3	2	1	12	0	2.23	10	33	0	0	1	1	0	1	1	0	1	1	0	0	0	0
1638	1I7-J	65.2266	2	1	2	1	2	2	3	2	1	12	40	2.62	11	34	0	0	1	1	0	1	1	0	1	1	0	0	0	0
1639	1I8-5	77.8426	2	1	3	3	3	2	2	2	1	13	0	3.08	14	44	0	0	1	1	0	1	0	0	1	1	0	0	0	0
1640	1I9-D	77.8261	2	1	3	1	3	2	2	2	1	13	25	1.62	7	22	0	0	1	1	0	1	1	0	1	1	0	0	0	0
1641	1IA-R	76.449	1	1	2	2	2	2	3	2	1	12	43	0.62	3	12	0	0	1	1	0	1	1	0	1	1	0	0	0	0
1642	1IB-S	71.0609	2	1	2	2	2	2	3	2	1	12	30	2.69	14	39	0	0	1	1	0	1	1	0	1	1	0	0	0	0
1643	1IC-Z	77.7276	1	1	2	1	2	2	2	2	1	11	43	0.46	1	6	0	0	1	1	0	1	1	0	1	1	0	0	0	0
1644	1ID-V	77.8152	2	1	1	1	1	2	3	2	0	9	25	2.31	11	33	0	0	1	1	0	0	1	0	1	1	0	0	0	0
1645	1IE-Y	80.7639	2	1	3	3	3	3	2	2	1	14	43	3.15	14	45	0	0	1	1	0	1	1	0	1	1	0	0	0	0
1646	1IF-R	68.9254	2	1	1	1	1	2	2	2	0	8	45	2.08	9	29	0	0	1	1	0	1	1	0	1	0	0	0	0	0
1647	1IG-S	75.8932	2	1	3	3	3	3	2	2	1	14	0	2.77	13	39	0	0	1	1	0	1	0	0	1	1	0	0	0	0
1648	1IH-J	85.514	1	1	2	1	2	2	2	2	1	11	0	2.77	13	39	0	0	1	1	0	1	1	0	1	1	0	0	0	0
1649	1II-K	72.4107	2	1	3	3	3	3	3	2	1	15	0	2.15	11	31	0	0	1	1	0	1	0	1	1	1	0	0	0	0
1650	1IJ-D	84.8241	1	1	4	2	3	3	2	2	1	15	0	1	5	15	0	0	1	1	0	1	1	0	1	1	0	0	0	0
1651	1IK-G	77.7467	1	1	1	1	2	2	3	2	1	11	65	0.46	1	6	0	0	1	1	0	0	0	0	1	1	0	0	0	0
1652	1IL-C	76.6598	1	2	1	1	2	1	2	2	1	9	50	0.38	1	5	0	0	1	1	0	1	1	0	1	1	0	0	0	0
1653	1IM-J	60.9692	2	1	1	1	2	2	2	2	0	9	60	1	5	15	0	0	1	1	0	0	1	0	1	1	0	0	0	0
1654	1IN-K	83.0938	1	2	1	1	1	2	2	2	1	9	43	1	5	15	0	0	1	1	0	1	1	0	1	1	0	0	0	0
1655	1IP-Y	90.6119	2	1	4	2	2	2	2	2	1	13	5	1.38	4	19	0	0	1	1	0	1	0	0	1	1	0	0	0	0
1656	1IQ-6	80.8789	1	1	1	3	2	2	2	2	1	12	40	0.92	3	13	0	0	1	1	0	1	1	0	1	1	0	0	0	0
1657	1IR-S	75.2772	2	1	3	2	3	2	3	2	1	14	5	1.23	7	18	0	0	1	1	0	1	1	0	1	1	0	0	0	0
1658	1IS-9	83.4825	1	1	2	2	2	2	3	2	1	12	35	1.08	4	14	0	0	1	1	0	1	0	0	1	1	0	0	0	0
1659	1IT-5	60.9637	2	1	2	2	2	2	2	2	1	11	50	1	5	14	0	0	1	1	0	1	1	0	1	1	0	0	0	0
1660	1IU-Y	76.7392	2	1	3	3	3	3	3	3	2	17	0	3.23	13	46	0	0	1	1	0	1	1	0	1	1	0	0	0	0
1661	1IV-6	80.5749	2	1	3	3	3	3	3	3	1	16	20	1.77	8	26	0	0	1	1	0	1	1	0	1	1	0	0	0	0
1662	1IW-C	74.6585	1	1	3	3	3	3	3	3	2	17	5	2.69	14	38	0	0	1	1	0	1	0	0	1	1	0	0	0	0
1663	1IX-Z	67.8686	1	1	1	1	1	2	2	2	1	9	30	2.38	11	33	0	0	1	1	0	1	1	0	1	0	0	0	0	0
1664	1IY-K	86.9021	1	1	2	1	2	2	3	2	1	12	5	2.85	14	40	0	0	1	1	0	1	1	0	1	1	0	0	0	0
1665	1IZ-N	72.0465	2	1	1	2	1	2	2	2	1	10	35	3.08	14	43	0	0	1	1	0	1	0	0	1	1	0	0	0	0
1666	1J0-Z	44.4819	1	1	2	2	2	2	2	2	1	11	30	0.46	3	10	0	0	1	1	0	1	1	0	1	1	0	0	0	0
1667	1J1-K	69.1362	1	1	2	1	1	2	2	2	1	10	5	2.46	12	35	0	0	1	1	0	1	1	0	1	1	0	0	0	0
1668	1J2-7	62.6585	1	1	3	0	3	3	2	3	1	15	0	0.92	3	13	0	0	1	1	0	1	1	1	1	1	0	0	0	0
1669	1J3-D	94.9021	1	1	2	1	2	2	2	2	1	11	15	1	5	15	0	0	1	1	0	1	0	0	1	1	0	0	0	0
1670	1J4-L	64.2272	1	1	2	1	2	2	2	2	1	11	43	0.54	3	9	0	0	1	1	0	1	0	0	1	1	0	0	0	0
1671	1J5-E	86.8063	1	1	2	2	3	2	2	1	1	11	35	0.77	4	13	0	0	1	1	0	1	1	0	1	1	0	0	0	0
1672	1J6-A	87.0363	2	1	4	4	4	4	4	4	2	22	0	2.46	12	36	0	0	1	1	0	1	1	1	0	1	0	0	0	0
1673	1J7-S	73.0842	2	1	2	2	2	2	2	2	1	11	0	2.85	14	40	0	0	1	1	0	1	0	0	1	1	0	0	0	0
1674	1J8-D	58.4942	1	1	4	4	4	4	4	4	2	22	5	2.15	9	32	0	0	1	1	0	1	1	0	1	1	0	0	0	0
1675	1J9-L	74.5106	1	1	2	2	3	2	3	2	1	13	0	0.38	2	8	0	0	1	1	0	1	0	0	1	1	0	0	0	0
1676	1JA-Z	57.64	1	1	4	4	4	4	4	4	1	21	25	2	8	28	0	0	1	1	0	1	1	0	1	1	0	0	0	0
1677	1JB-0	74.8611	2	1	4	4	4	4	3	4	2	21	0	2.15	9	32	0	0	1	1	0	1	1	0	1	1	0	0	0	0
1678	1JC-7	76.9227	2	1	2	3	2	2	3	2	1	13	5	2.77	13	40	0	0	1	1	0	1	1	0	1	1	0	0	0	0
1679	1JD-3	74.9733	1	0	1	1	2	3	2	2	1	11	40	1.46	7	19	0	0	1	1	0	1	1	0	1	1	0	0	0	0
1680	1JE-6	66.1656	1	1	3	2	3	2	3	2	1	14	0	1.46	7	20	0	0	1	1	0	1	1	0	1	1	0	0	0	0
1681	1JF-Z	74.8611	2	1	3	2	4	2	3	2	1	15	0	1.08	4	18	0	0	1	1	0	1	1	0	1	1	0	0	0	0
1682	1JG-0	80.4463	1	1	3	2	3	3	3	3	2	17	5	2.46	12	34	0	0	1	1	0	1	1	0	1	1	0	0	0	0
1683	1JH-S	80.6078	2	1	2	2	3	2	4	2	1	14	5	1.46	5	19	0	0	1	1	0	1	1	0	1	1	0	0	0	0
1684	1JI-T	67.2909	2	1	1	1	2	2	2	2	1	10	40	1.85	7	26	0	0	1	1	0	1	1	0	1	0	0	0	0	0
1685	1JJ-L	78.1547	2	1	2	1	2	2	2	1	1	10	30	1.46	7	19	0	0	1	1	0	1	1	0	1	1	0	0	0	0
1686	1JK-P	84.3149	2	1	2	1	2	2	2	2	1	11	35	1.31	6	18	0	0	1	1	0	1	1	0	1	0	0	0	0	0
1687	1JL-K	66.0123	1	1	2	1	2	2	3	2	1	12	43	2.15	11	31	0	0	1	1	0	1	1	0	1	1	0	0	0	0
1688	1JM-S	86.3765	2	0	1	0	2	3	2	2	1	11	65	1.15	5	15	0	0	1	1	0	0	1	0	1	0	0	0	0	0
1689	1JN-T	73.7331	2	0	0	0	2	3	2	2	0	9	75	0.85	3	11	1	0	1	1	0	0	1	0	1	0	0	0	0	0
1690	1JP-6	87.8823	1	1	2	1	2	2	1	2	1	10	43	0.85	2	12	0	0	1	1	0	1	0	0	1	1	0	0	0	0
1691	1JQ-E	76.0684	2	0	0	0	2	2	2	2	0	8	90	1.62	8	24	1	0	1	1	0	0	0	0	1	1	0	0	0	0
1692	1JR-0	75.8275	1	0	1	0	2	2	2	1	0	8	50	1.69	10	25	0	0	1	1	0	1	0	0	1	0	0	0	0	0
1693	1JS-H	65.1526	2	0	0	0	2	2	2	2	0	8	90	0.92	4	12	1	0	1	1	0	1	0	0	1	1	0	0	0	0
1694	1JT-D	71.9808	2	0	0	0	2	2	2	2	0	8	85	1.46	7	22	1	0	1	1	0	0	0	0	1	0	0	0	0	0
1695	1JU-6	79.6167	2	0	1	0	2	2	2	2	0	9	70	1.31	7	20	0	0	1	1	0	0	0	0	1	1	0	0	0	0
1696	1JV-E	83.0719	2	0	0	0	2	2	2	2	0	8	85	1.46	7	22	1	0	1	1	0	0	0	0	1	0	0	0	0	0
1697	1JW-K	79.1869	1	0	0	0	2	2	2	2	0	8	90	1	5	16	1	0	1	1	0	0	0	0	1	1	0	0	0	0
1698	1JX-7	68.8268	2	0	0	0	2	2	2	2	0	8	90	1.38	7	21	1	0	1	1	0	1	0	0	1	0	0	0	0	0
1699	1JY-T	42.82	2	0	0	0	2	2	2	2	0	8	95	0.54	2	7	1	0	1	1	0	0	0	0	1	1	0	0	0	0
1700	1JZ-W	58.3984	2	0	0	0	2	2	2	2	0	8	90	1.38	7	21	1	0	1	1	0	0	0	0	1	1	0	0	0	0
